# Supplementary material for: Evaluation of the effects of sequence length and microsatellite instability on single-guide RNA activity and specificity
Source: Int J Biol Sci. 2019 Oct 3;15(12):2641–53. doi: 10.7150/ijbs.37152 (PMC6854370; doi:10.7150/ijbs.37152)
Supplement: Supplementary file 2 — Supplementary table S1. [file ijbsv15p2641s2.xlsx]

## Sheet: Sheet1
Table S1. Oligos used in this study
sgRNA	Sequence (5’-3’, including PAM: NGG)	Notes
DMD-20-sgR	GACACATATCCACGCAGAGAGGG	DMD (NC_000023)
DMD-19-sgR	ACACATATCCACGCAGAGAGGG
DMD-18-sgR	CACATATCCACGCAGAGAGGG
DMD-17-sgR	ACATATCCACGCAGAGAGGG
ESR1-20-sgR	TGCTTTGGTGTGGAGGGTCATGG	ESR1(NC_000006)
ESR1-19-sgR	GCTTTGGTGTGGAGGGTCATGG
ESR1-18-sgR	CTTTGGTGTGGAGGGTCATGG
ESR1-17-sgR	TTTGGTGTGGAGGGTCATGG
IGF2-20-sgR	ATTGGAAGAACTTGCCCACGGGG	IGF2(NC_000011)
IGF2-19-sgR	TTGGAAGAACTTGCCCACGGGG
IGF2-18-sgR	TGGAAGAACTTGCCCACGGGG
IGF2-17-sgR	GGAAGAACTTGCCCACGGGG
mir-21-20-sgR	CTCATGGCAACACCAGTCGATGG	has-mir-21(MI0000569)
mir-21-19-sgR	TCATGGCAACACCAGTCGATGG
mir-21-18-sgR	CATGGCAACACCAGTCGATGG
mir-21-17-sgR	ATGGCAACACCAGTCGATGG
mir-206-20-sgR	ATGGAATGTAAGGAAGTGTGTGG	has-mir-206(MI0000490)
mir-206-19-sgR	TGGAATGTAAGGAAGTGTGTGG
mir-206-18-sgR	GGAATGTAAGGAAGTGTGTGG
mir-206-17-sgR	GAATGTAAGGAAGTGTGTGG
AR-20-sgR	GGAGGTGCTGGCAGCTGCTGCGG	AR(NC_000023)
AR-19-sgR	GAGGTGCTGGCAGCTGCTGCGG
AR-18-sgR	AGGTGCTGGCAGCTGCTGCGG
AR-17-sgR	GGTGCTGGCAGCTGCTGCGG
TP53-20-sgR	GAAAATGTTTCCTGACTCAGAGG	TP53(NC_000017)
TP53-19-sgR	AAAATGTTTCCTGACTCAGAGG
TP53-18-sgR	AAATGTTTCCTGACTCAGAGG
TP53-17-sgR	AATGTTTCCTGACTCAGAGG
CRYGC-20-sgR	CCACCCGGATGGAGTTGCAGCGG	CRYGC(NC_000002.1)
CRYGC-19-sgR	CACCCGGATGGAGTTGCAGCGG
CRYGC-18-sgR	ACCCGGATGGAGTTGCAGCGG
CRYGC-17-sgR	CCCGGATGGAGTTGCAGCGG
MSTN-20-sgR	AAGAAAATGTGGAAAAAGAGGGG	MSTN(NC_000002.2)
MSTN-19-sgR	AGAAAATGTGGAAAAAGAGGGG
MSTN-18-sgR	GAAAATGTGGAAAAAGAGGGG
MSTN-17-sgR	AAAATGTGGAAAAAGAGGGG
DMD-OT(11554768)-20	GACACATATCCAaGCAGAGAAGG	Predicted off-target sites
DMD-OT(11554768)-19	ACACATATCCAaGCAGAGAAGG
DMD-OT(11554768)-18	CACATATCCAaGCAGAGAAGG
DMD-OT(11554768)-17	ACATATCCAaGCAGAGAAGG
DMD-OT(19368981)-20	GACACATgTCCACaCAGAGAGGG
DMD-OT(19368981)-19	ACACATgTCCACaCAGAGAGGG
DMD-OT(19368981)-18	CACATgTCCACaCAGAGAGGG
DMD-OT(19368981)-17	ACATgTCCACaCAGAGAGGG
DMD-OT(13098543)-20	GACACATATgCACaCAGAGACGG
DMD-OT(13098543)-19	ACACATATgCACaCAGAGACGG
DMD-OT(13098543)-18	CACATATgCACaCAGAGACGG
DMD-OT(13098543)-17	ACATATgCACaCAGAGACGG
Primers	Sequences（5'-3'）	Purpose of assays/Notes
DMD-803-F	TCACCCAATGCCAGTGAGAT	for T7ENI cleavage assays (on-target sites)
DMD-803-R	TATCTCCAGGAGCACAGCCA
ESR-933-F	CTGGATCCGTCTTTCGCGTT
ESR-933-R	GCTCGTTCTCCAGGTAGTAGG
IGF2-877-F	TAACACGGCTCTCTCTGTGC
IGF2-877-R	GAGTAGCCTGTTTCGGGGAG
Mir-21-1000-F	TGAAACTGGGCTGCTGCATA
Mir-21-1000-R	AACCACGACTAGAGGCTGAC
Mir-206-602-F	GAGTGGCTCTCTGCGTGAAT
Mir-206-602-R	GCTTCCTTGGTGAGGGAGTC
AR-727-F	GCCGTCCAAGACCTACCGA
AR-727-R	ATGCTCCAACGCCTCCACA
TP53-667-F	AAGGGAGTTGGGAATAGGGTG
TP53-667-R	AGGGGGACTGTAGATGGGTGA
CRYGC-836-F	GGCATTCTACCTCAGCAACC
CRYGC-836-R	AACCTCCCTCCCTGTAACC
MSTN-487-F	AGATTCACTGGTGTGGCAAG
MSTN-487-R	GATTGTTTCCGTTGTAGCGTG
DMD-221-F	TGGACCAGCACAACCTCAAG	for CRISPR Amplicon sequencing assays
DMD-221-R	TGTACGCTAAGCCTCCTGTG
ESR-200-F	GCCTCTAACCTCGGGCTGT
ESR-200-R	ATCTTGAGCTGCGGACGG
IGF2-228-F	GGAAGAGCGTGGAGAGCAG
IGF2-228-R	GTAGAGCAATCAGGGGACGG
mir-21-220-F	TTTGCCTACCATCGTGACATC
mir-21-220-R	CTAAGTGCCACCAGACAGAA
mir-206-205-F	GGCTGCTTCTGGATGACACT
mir-206-205-R	GCTTCCTTGGTGAGGGAGTC
AR-235-F	GAGAGAGGTTGCGTCCCAGA
AR-235-R	TGCCTTCGGATACTGCTTCC
TP53-239-F	GACCCAGGGTTGGAAGTGTC
TP53-239-R	GGAATTTTCGCTTCCCACAGG
CRYGC-240-F	GCAGCTACGAAACCACCACT
CRYGC-240-R	TGGCGGCATGATGGAAATCT
MSTN-235-F	ATGCTGATTGTTGCTGGTCC
MSTN-235-R	CAATCAGTTCCCGGAGTGGA
IS1	5’-ACACTCTTTCCCTACACGACGCTCTTCCGATCT-3’
IS2	5’-GTGACTGGAGTTCAGACGTGTGCTCTTCCGATCT-3’
IS3	5’-AGATCGGAAGAGC-3’
inPE1.0	5’-AATGATACGGCGACCACCGAGATCTACACTCTTTCCCTACACGACGCTCTTCCGATCT-3’
inPE2.0	5’-GTGACTGGAGTTCAGACGTGTGCTCTTCCGATCT-3’
Illumina multiplex primer	5’-CAAGCAGAAGACGGCATACGAGATNNNNNNGTGACTGGAGTTC-3’, N stand for any base
DMD-OT(11554768)-F	CTTTGGGCCTCCTGGGATTG	for T7ENI cleavage assays (predicted off-target sites)
DMD-OT(11554768)-R	CACAGTACCCTGCGCGTAT
DMD-OT(19368981)-F	GTGTCACAGCAAATTCAGGAACA
DMD-OT(19368981)-R	GGAGTGTGTAGGTGAGATAGGC
DMD-OT(13098543)-F	GAGGATTTGCTGAGGCGAGT
DMD-OT(13098543)-R	TGTGTCTTCAGTCCACACGG
DMD-POT(chr6_41955248)-F	TGGTGCCTGTAACATTGGCT
DMD-POT(chr6_41955248)-R	ATGGTTTGGGGAACCAGTGA
DMD-POT(chr14_42228686)-F	GGTGCTTCTCGTGCTTGTAG
DMD-POT(chr14_42228686)-R	ATCTGCCTTAGGGCGGACTT
DMD-POT(chr6_65880123)-F	TGAAACACACTAAGCTCTAGCAC
DMD-POT(chr6_65880123)-R	CTGTGCTTCCTCAGGTTTCAAG
DMD-POT(chr17_78065126)-F	CGCGTTGTCTCTCCATGGTC
DMD-POT(chr17_78065126)-R	CACCAGAACTGAGAAGAAGGTACA
DMD-POT(chr4_86203219)-F	CCAACACATTCTGCGTGGTAT
DMD-POT(chr4_86203219)-R	ATGCCTTAGAAAGCAACCTGGA
DMD-POT(chr13_92604436)-F	GAGGTGTGTCTCCAAGGTAGAA
DMD-POT(chr13_92604436)-R	CCAGCATGGCATTCACAGTT
DMD-POT(chr4_102006999)-F	AGATTCCCACTGTTGCTGAACT
DMD-POT(chr4_102006999)-F	TCCCTCTTCTTTTCCGAGCAG
DMD-POT(chr4_147301104)-F	TCAGTCTGTTTCACTGAGGTC
DMD-POT(chr4_147301104)-R	AGGGTTGTAGATTGATCCAGAGG
DMD-POT(chr10_68702329)-F	GGCACAGCAGGTGTCAGTAA
DMD-POT(chr10_68702329)-F	TCCCTTGCCCTGAGAAGCTA
DMD-POT(chr7_136921227)-F	CCAGTTGCATCAGTAGACGAATC
DMD-POT(chr7_136921227)-R	GGTATAGAGGTCGATGAATCTGTGG
DMD-POT(chr1_178021144)-F	GAGAAGGTGAGAGGTGGTCG
DMD-POT(chr1_178021144)-R	TTTGCCTATCTCAGCAGCCA
DMD-POT(chr14_42228686)-F	TGACTCTCGGCTTTGGGTAG
DMD-POT(chr14_42228686)-R	TGACTCTCGGCTTTGGGTAG
DMD-20-sgRNA top	caccGACACATATCCACGCAGAGA	for construction of sgRNA expression vectors
DMD-20-sgRNA bottom	aaacTCTCTGCGTGGATATGTGTC
DMD-19-sgRNA top	caccACACATATCCACGCAGAGA
DMD-19-sgRNA bottom	aaacTCTCTGCGTGGATATGTGT
DMD-18-sgRNA top	caccCACATATCCACGCAGAGA
DMD-18-sgRNA bottom	aaacTCTCTGCGTGGATATGTG
DMD-17-sgRNA top	caccACATATCCACGCAGAGA
DMD-17-sgRNA bottom	aaacTCTCTGCGTGGATATGT
ESR1-20-sgRNA top	caccTGCTTTGGTGTGGAGGGTCA
ESR1-20-sgRNA bottom	aaacTGACCCTCCACACCAAAGCA
ESR1-19-sgRNA top	caccGCTTTGGTGTGGAGGGTCA
ESR1-19-sgRNA bottom	aaacTGACCCTCCACACCAAAGC
ESR1-18-sgRNA top	caccCTTTGGTGTGGAGGGTCA
ESR1-18-sgRNA bottom	aaacTGACCCTCCACACCAAAG
ESR1-17-sgRNA top	caccTTTGGTGTGGAGGGTCA
ESR1-17-sgRNA bottom	aaacTGACCCTCCACACCAAA
IGF2-20-sgRNA top	caccATTGGAAGAACTTGCCCACG
IGF2-20-sgRNA bottom	aaacCGTGGGCAAGTTCTTCCAAT
IGF2-19-sgRNA top	caccTTGGAAGAACTTGCCCACG
IGF2-19-sgRNA bottom	aaacCGTGGGCAAGTTCTTCCAA
IGF2-18-sgRNA top	caccTGGAAGAACTTGCCCACG
IGF2-18-sgRNA bottom	aaacCGTGGGCAAGTTCTTCCA
IGF2-17-sgRNA top	caccGGAAGAACTTGCCCACG
IGF2-17-sgRNA bottom	aaacCGTGGGCAAGTTCTTCC
mir-21-20-sgRNA top	caccCTCATGGCAACACCAGTCGA
mir-21-20-sgRNA bottom	aaacTCGACTGGTGTTGCCATGAG
mir-21-19-sgRNA top	caccTCATGGCAACACCAGTCGA
mir-21-19-sgRNA bottom	aaacTCGACTGGTGTTGCCATGA
mir-21-18-sgRNA top	caccCATGGCAACACCAGTCGA
mir-21-18-sgRNA bottom	aaacTCGACTGGTGTTGCCATG
mir-21-17-sgRNA top	caccATGGCAACACCAGTCGA
mir-21-17-sgRNA bottom	aaacTCGACTGGTGTTGCCAT
mir-206-20-sgRNA top	caccATGGAATGTAAGGAAGTGTG
mir-206-20-sgRNA bottom	aaacCACACTTCCTTACATTCCAT
mir-206-19-sgRNA top	caccTGGAATGTAAGGAAGTGTG
mir-206-19-sgRNA bottom	aaacCACACTTCCTTACATTCCA
mir-206-18-sgRNA top	caccGGAATGTAAGGAAGTGTG
mir-206-18-sgRNA bottom	aaacCACACTTCCTTACATTCC
mir-206-17-sgRNA top	caccGAATGTAAGGAAGTGTG
mir-206-17-sgRNA bottom	aaacCACACTTCCTTACATTC
AR-20-sgRNA top	caccGGAGGTGCTGGCAGCTGCTG
AR-20-sgRNA bottom	aaacCAGCAGCTGCCAGCACCTCC
AR-19-sgRNA top	caccGAGGTGCTGGCAGCTGCTG
AR-19-sgRNA bottom	aaacCAGCAGCTGCCAGCACCTC
AR-18-sgRNA top	caccAGGTGCTGGCAGCTGCTG
AR-18-sgRNA bottom	aaacCAGCAGCTGCCAGCACCT
AR-17-sgRNA top	caccGGTGCTGGCAGCTGCTG
AR-17-sgRNA bottom	aaacCAGCAGCTGCCAGCACC
TP53-20-sgRNA top	caccGAAAATGTTTCCTGACTCAG
TP53-20-sgRNA bottom	aaacCTGAGTCAGGAAACATTTTC
TP53-19-sgRNA top	caccAAAATGTTTCCTGACTCAG
TP53-19-sgRNA bottom	aaacCTGAGTCAGGAAACATTTT
TP53-18-sgRNA top	caccAAATGTTTCCTGACTCAG
TP53-18-sgRNA bottom	aaacCTGAGTCAGGAAACATTT
TP53-17-sgRNA top	caccAATGTTTCCTGACTCAG
TP53-17-sgRNA bottom	aaacCTGAGTCAGGAAACATT
CRYGC-20-sgRNA top	caccCCACCCGGATGGAGTTGCAG
CRYGC-20-sgRNA bottom	aaacCTGCAACTCCATCCGGGTGG
CRYGC-19-sgRNA top	caccCACCCGGATGGAGTTGCAG
CRYGC-19-sgRNA bottom	aaacCTGCAACTCCATCCGGGTG
CRYGC-18-sgRNA top	caccACCCGGATGGAGTTGCAG
CRYGC-18-sgRNA bottom	aaacCTGCAACTCCATCCGGGT
CRYGC-17-sgRNA top	caccCCCGGATGGAGTTGCAG
CRYGC-17-sgRNA bottom	aaacCTGCAACTCCATCCGGG
MSTN-20-sgRNA top	caccAAGAAAATGTGGAAAAAGAG
MSTN-20-sgRNA bottom	aaacCTCTTTTTCCACATTTTCTT
MSTN-19-sgRNA top	caccAGAAAATGTGGAAAAAGAG
MSTN-19-sgRNA bottom	aaacCTCTTTTTCCACATTTTCT
MSTN-18-sgRNA top	caccGAAAATGTGGAAAAAGAG
MSTN-18-sgRNA bottom	aaacCTCTTTTTCCACATTTTC
MSTN-17-sgRNA top	caccAAAATGTGGAAAAAGAG
MSTN-17-sgRNA bottom	aaacCTCTTTTTCCACATTTT
