# Supplementary material for: Evaluation of the effects of sequence length and microsatellite instability on single-guide RNA activity and specificity
Source: Int J Biol Sci. 2019 Oct 3;15(12):2641–53. doi: 10.7150/ijbs.37152 (PMC6854370; doi:10.7150/ijbs.37152)
Supplement: Supplementary file 3 — Supplementary table S2. [file ijbsv15p2641s3.xls]

## Sheet: Sheet1
Table S2 Targets and probes designed for Target capture sequencing
targetChr	targetStart	targetEnd	targetLength(bp)	coverageLength(bp)	leftNeighbor	rightNeighbor	tilingDensity	Range
chrY	59341631	59341811	180	0(0.0%)	0	0	0	D
chr4	285620	285800	180	0(0.0%)	0	0	0	D
chr4	62942	63122	180	0(0.0%)	0	0	0	D
chr4	463478	463658	180	0(0.0%)	0	0	0	D
chr4	608754	608934	180	0(0.0%)	0	0	0	D
chr3	192764924	192765106	182	0(0.0%)	0	0	0	D
chr4	4147022	4147202	180	0(0.0%)	0	0	0	D
chrY	27815455	27815635	180	0(0.0%)	0	0	0	D
chr4	4508263	4508443	180	0(0.0%)	0	0	0	D
chr3	191246250	191246430	180	0(0.0%)	0	0	0	D
chrY	26146820	26147000	180	0(0.0%)	0	0	0	D
chr4	5392589	5392769	180	0(0.0%)	0	0	0	D
chr1	4531250	4531430	180	0(0.0%)	0	0	0	D
chr3	187069710	187069890	180	0(0.0%)	0	0	0	D
chr1	4663684	4663864	180	0(0.0%)	0	0	0	D
chr3	186990299	186990479	180	0(0.0%)	0	0	0	D
chr4	5793983	5794163	180	0(0.0%)	0	0	0	D
chr3	180400586	180400766	180	0(0.0%)	0	0	0	D
chr1	5447561	5447741	180	0(0.0%)	0	0	0	D
chr1	5693571	5693751	180	0(0.0%)	0	0	0	D
chr4	7163743	7163923	180	0(0.0%)	0	0	0	D
chr4	7388386	7388566	180	0(0.0%)	0	0	0	D
chrY	21512196	21512376	180	0(0.0%)	0	0	0	D
chr1	7227384	7227564	180	0(0.0%)	0	0	0	D
chr1	7245152	7245334	182	0(0.0%)	0	0	0	D
chrY	20944775	20944955	180	0(0.0%)	0	0	0	D
chr3	175753508	175753688	180	0(0.0%)	0	0	0	D
chr1	7927457	7927637	180	0(0.0%)	0	0	0	D
chr1	9354102	9354282	180	0(0.0%)	0	0	0	D
chr1	10078354	10078534	180	0(0.0%)	0	0	0	D
chrY	20699244	20699424	180	0(0.0%)	0	0	0	D
chrY	20236808	20236988	180	0(0.0%)	0	0	0	D
chr4	7388571	7388751	180	0(0.0%)	0	0	0	D
chr3	173824724	173824904	180	0(0.0%)	0	0	0	D
chr1	14661288	14661468	180	0(0.0%)	0	0	0	D
chr4	7388766	7388946	180	0(0.0%)	0	0	0	D
chrY	19942809	19942989	180	0(0.0%)	0	0	0	D
chr4	7388951	7389131	180	0(0.0%)	0	0	0	D
chrY	19265507	19265689	182	0(0.0%)	0	0	0	D
chr1	15212876	15213056	180	0(0.0%)	0	0	0	D
chr3	172925243	172925423	180	0(0.0%)	0	0	0	D
chr4	8794156	8794336	180	0(0.0%)	0	0	0	D
chrY	18858052	18858232	180	0(0.0%)	0	0	0	D
chr3	166698768	166698948	180	0(0.0%)	0	0	0	D
chr1	17471244	17471424	180	0(0.0%)	0	0	0	D
chr3	166295792	166295972	180	0(0.0%)	0	0	0	D
chr1	17688914	17689094	180	0(0.0%)	0	0	0	D
chr4	9099865	9100045	180	0(0.0%)	0	0	0	D
chr4	9497711	9497891	180	0(0.0%)	0	0	0	D
chr1	18748476	18748656	180	0(0.0%)	0	0	0	D
chr3	161256312	161256492	180	0(0.0%)	0	0	0	D
chr3	161141015	161141195	180	0(0.0%)	0	0	0	D
chr3	160862130	160862310	180	0(0.0%)	0	0	0	D
chr3	160503870	160504050	180	0(0.0%)	0	0	0	D
chr4	9913387	9913567	180	0(0.0%)	0	0	0	D
chrY	16506967	16507147	180	0(0.0%)	0	0	0	D
chrY	14912001	14912181	180	0(0.0%)	0	0	0	D
chr3	158828032	158828212	180	0(0.0%)	0	0	0	D
chr3	151863129	151863309	180	0(0.0%)	0	0	0	D
chr1	21806238	21806418	180	0(0.0%)	0	0	0	D
chr1	22641265	22641445	180	0(0.0%)	0	0	0	D
chr3	149653967	149654147	180	0(0.0%)	0	0	0	D
chr3	146696294	146696474	180	0(0.0%)	0	0	0	D
chrY	10024234	10024414	180	0(0.0%)	0	0	0	D
chr3	146415370	146415550	180	0(0.0%)	0	0	0	D
chrY	10024036	10024216	180	0(0.0%)	0	0	0	D
chr3	144393482	144393662	180	0(0.0%)	0	0	0	D
chr3	144130486	144130666	180	0(0.0%)	0	0	0	D
chr3	143860651	143860831	180	0(0.0%)	0	0	0	D
chr3	143547341	143547521	180	0(0.0%)	0	0	0	D
chrY	7320929	7321109	180	0(0.0%)	0	0	0	D
chrY	5662354	5662534	180	0(0.0%)	0	0	0	D
chr4	12796859	12797039	180	0(0.0%)	0	0	0	D
chrY	5647971	5648151	180	0(0.0%)	0	0	0	D
chr4	16304731	16305039	308	0(0.0%)	0	0	0	D
chr3	135455018	135455198	180	0(0.0%)	0	0	0	D
chrY	4071938	4072118	180	0(0.0%)	0	0	0	D
chr3	134438448	134438628	180	0(0.0%)	0	0	0	D
chr3	133965104	133965284	180	0(0.0%)	0	0	0	D
chr3	133430058	133430238	180	0(0.0%)	0	0	0	D
chrY	2256875	2257055	180	0(0.0%)	0	0	0	D
chr3	130020060	130020240	180	0(0.0%)	0	0	0	D
chrY	1978983	1979163	180	0(0.0%)	0	0	0	D
chrY	1664591	1664771	180	0(0.0%)	0	0	0	D
chr3	128298412	128298592	180	0(0.0%)	0	0	0	D
chr1	35677416	35677596	180	0(0.0%)	0	0	0	D
chr1	35711571	35711751	180	0(0.0%)	0	0	0	D
chrY	1269386	1269566	180	0(0.0%)	0	0	0	D
chrY	1209781	1209961	180	0(0.0%)	0	0	0	D
chrY	1175692	1175872	180	0(0.0%)	0	0	0	D
chrY	947110	947290	180	0(0.0%)	0	0	0	D
chrY	902203	902383	180	0(0.0%)	0	0	0	D
chr4	24840600	24840780	180	0(0.0%)	0	0	0	D
chr4	27266733	27266913	180	0(0.0%)	0	0	0	D
chr4	27979047	27979227	180	0(0.0%)	0	0	0	D
chrY	793718	794122	404	0(0.0%)	0	0	0	D
chr3	124364432	124364612	180	0(0.0%)	0	0	0	D
chr4	28186709	28186889	180	0(0.0%)	0	0	0	D
chr3	123947718	123947898	180	0(0.0%)	0	0	0	D
chr1	37908086	37908266	180	0(0.0%)	0	0	0	D
chr4	30424853	30425033	180	0(0.0%)	0	0	0	D
chr3	119293492	119293672	180	0(0.0%)	0	0	0	D
chr3	118822122	118822302	180	0(0.0%)	0	0	0	D
chr3	118065230	118065410	180	0(0.0%)	0	0	0	D
chr4	31467618	31467798	180	0(0.0%)	0	0	0	D
chr4	33051290	33051470	180	0(0.0%)	0	0	0	D
chr1	40338369	40338549	180	0(0.0%)	0	0	0	D
chr1	41595197	41595377	180	0(0.0%)	0	0	0	D
chr4	35512425	35512605	180	0(0.0%)	0	0	0	D
chr3	115327605	115327785	180	0(0.0%)	0	0	0	D
chr3	111029696	111029876	180	0(0.0%)	0	0	0	D
chr3	109629815	109629995	180	0(0.0%)	0	0	0	D
chr3	109527615	109527795	180	0(0.0%)	0	0	0	D
chr3	108341652	108341832	180	0(0.0%)	0	0	0	D
chr3	107652415	107652595	180	0(0.0%)	0	0	0	D
chr1	46220289	46220469	180	0(0.0%)	0	0	0	D
chrY	537231	537411	180	0(0.0%)	0	0	0	D
chr1	47252783	47252963	180	0(0.0%)	0	0	0	D
chr4	39651330	39651510	180	0(0.0%)	0	0	0	D
chr1	48692850	48693030	180	0(0.0%)	0	0	0	D
chr3	105948554	105948734	180	0(0.0%)	0	0	0	D
chr1	49754602	49754784	182	0(0.0%)	0	0	0	D
chr3	105795596	105795776	180	0(0.0%)	0	0	0	D
chr4	43125015	43125195	180	0(0.0%)	0	0	0	D
chrY	536990	537170	180	0(0.0%)	0	0	0	D
chr3	103183330	103183510	180	0(0.0%)	0	0	0	D
chrY	536751	536931	180	0(0.0%)	0	0	0	D
chrY	536416	536596	180	0(0.0%)	0	0	0	D
chr3	102986241	102986421	180	0(0.0%)	0	0	0	D
chrY	351218	351398	180	0(0.0%)	0	0	0	D
chr3	102715349	102715529	180	0(0.0%)	0	0	0	D
chr4	43257485	43257665	180	0(0.0%)	0	0	0	D
chrY	347547	347727	180	0(0.0%)	0	0	0	D
chrY	347172	347352	180	0(0.0%)	0	0	0	D
chr4	44985035	44985215	180	0(0.0%)	0	0	0	D
chr3	97385309	97385489	180	0(0.0%)	0	0	0	D
chr1	58612210	58612390	180	0(0.0%)	0	0	0	D
chr4	45864552	45864732	180	0(0.0%)	0	0	0	D
chr1	58881642	58881822	180	0(0.0%)	0	0	0	D
chrX	155238625	155238805	180	0(0.0%)	0	0	0	D
chr1	59114167	59114347	180	0(0.0%)	0	0	0	D
chr4	47457564	47457744	180	0(0.0%)	0	0	0	D
chr1	59642512	59642692	180	0(0.0%)	0	0	0	D
chrX	154731989	154732169	180	0(0.0%)	0	0	0	D
chrX	154568066	154568246	180	0(0.0%)	0	0	0	D
chr1	60167093	60167273	180	0(0.0%)	0	0	0	D
chr3	82427171	82427351	180	0(0.0%)	0	0	0	D
chrX	153365751	153365931	180	0(0.0%)	0	0	0	D
chr3	80741522	80741702	180	0(0.0%)	0	0	0	D
chr3	80561662	80561842	180	0(0.0%)	0	0	0	D
chr4	53196434	53196614	180	0(0.0%)	0	0	0	D
chrX	151740766	151740946	180	0(0.0%)	0	0	0	D
chr1	62793732	62793912	180	0(0.0%)	0	0	0	D
chr4	53208189	53208369	180	0(0.0%)	0	0	0	D
chr1	64825575	64825757	182	0(0.0%)	0	0	0	D
chr3	76283093	76283273	180	0(0.0%)	0	0	0	D
chrX	150533045	150533225	180	0(0.0%)	0	0	0	D
chr1	65484062	65484242	180	0(0.0%)	0	0	0	D
chrX	150195258	150195591	333	0(0.0%)	0	0	0	D
chrX	150194950	150195130	180	0(0.0%)	0	0	0	D
chrX	150193531	150193747	216	0(0.0%)	0	0	0	D
chr1	69621037	69621217	180	0(0.0%)	0	0	0	D
chr3	75670491	75670671	180	0(0.0%)	0	0	0	D
chr1	70285185	70285365	180	0(0.0%)	0	0	0	D
chr1	70413681	70413861	180	0(0.0%)	0	0	0	D
chr3	75305592	75305772	180	0(0.0%)	0	0	0	D
chr3	73865221	73865401	180	0(0.0%)	0	0	0	D
chr1	71970025	71970205	180	0(0.0%)	0	0	0	D
chr4	55724293	55724473	180	0(0.0%)	0	0	0	D
chr4	57585504	57585684	180	0(0.0%)	0	0	0	D
chr1	72813721	72813901	180	0(0.0%)	0	0	0	D
chr3	71785417	71785597	180	0(0.0%)	0	0	0	D
chr4	59035508	59035690	182	0(0.0%)	0	0	0	D
chrX	149762476	149762656	180	0(0.0%)	0	0	0	D
chr1	73779337	73779517	180	0(0.0%)	0	0	0	D
chr1	74032309	74032489	180	0(0.0%)	0	0	0	D
chr4	61394618	61394798	180	0(0.0%)	0	0	0	D
chr3	67412628	67412808	180	0(0.0%)	0	0	0	D
chr4	61961097	61961277	180	0(0.0%)	0	0	0	D
chr3	65781320	65781500	180	0(0.0%)	0	0	0	D
chr4	65973206	65973386	180	0(0.0%)	0	0	0	D
chr1	79524288	79524468	180	0(0.0%)	0	0	0	D
chr3	63128799	63128979	180	0(0.0%)	0	0	0	D
chr3	62924566	62924746	180	0(0.0%)	0	0	0	D
chr3	61348326	61348506	180	0(0.0%)	0	0	0	D
chr4	68104503	68104683	180	0(0.0%)	0	0	0	D
chr4	68316917	68317097	180	0(0.0%)	0	0	0	D
chr4	68477151	68477331	180	0(0.0%)	0	0	0	D
chrX	148460133	148460313	180	0(0.0%)	0	0	0	D
chr4	69598802	69598982	180	0(0.0%)	0	0	0	D
chr1	83474094	83474274	180	0(0.0%)	0	0	0	D
chr3	57025977	57026157	180	0(0.0%)	0	0	0	D
chr4	71026085	71026265	180	0(0.0%)	0	0	0	D
chr3	53935643	53935823	180	0(0.0%)	0	0	0	D
chr4	74154013	74154193	180	0(0.0%)	0	0	0	D
chr3	51901115	51901295	180	0(0.0%)	0	0	0	D
chr3	51784543	51784723	180	0(0.0%)	0	0	0	D
chr4	75886465	75886645	180	0(0.0%)	0	0	0	D
chr3	49993218	49993398	180	0(0.0%)	0	0	0	D
chrX	146245786	146245966	180	0(0.0%)	0	0	0	D
chrX	145792888	145793068	180	0(0.0%)	0	0	0	D
chr3	49431034	49431214	180	0(0.0%)	0	0	0	D
chr4	77195962	77196142	180	0(0.0%)	0	0	0	D
chr1	87313979	87314159	180	0(0.0%)	0	0	0	D
chrX	145471108	145471288	180	0(0.0%)	0	0	0	D
chr4	80048609	80048789	180	0(0.0%)	0	0	0	D
chr1	89705396	89705576	180	0(0.0%)	0	0	0	D
chr1	90854740	90854920	180	0(0.0%)	0	0	0	D
chr3	45099626	45099806	180	0(0.0%)	0	0	0	D
chrX	144116673	144116853	180	0(0.0%)	0	0	0	D
chr4	80273764	80273944	180	0(0.0%)	0	0	0	D
chr3	40887439	40887619	180	0(0.0%)	0	0	0	D
chr3	39835102	39835282	180	0(0.0%)	0	0	0	D
chr1	95300344	95300524	180	0(0.0%)	0	0	0	D
chrX	141840827	141841007	180	0(0.0%)	0	0	0	D
chr4	84343577	84343757	180	0(0.0%)	0	0	0	D
chr3	36788974	36789154	180	0(0.0%)	0	0	0	D
chr4	85780201	85780381	180	0(0.0%)	0	0	0	D
chrX	136689574	136689754	180	0(0.0%)	0	0	0	D
chrX	136021224	136021404	180	0(0.0%)	0	0	0	D
chr3	35953095	35953275	180	0(0.0%)	0	0	0	D
chrX	131689863	131690043	180	0(0.0%)	0	0	0	D
chr3	34483032	34483212	180	0(0.0%)	0	0	0	D
chrX	131409477	131409657	180	0(0.0%)	0	0	0	D
chr3	34386138	34386318	180	0(0.0%)	0	0	0	D
chrX	130460241	130460421	180	0(0.0%)	0	0	0	D
chr4	87823096	87823276	180	0(0.0%)	0	0	0	D
chr4	88250601	88250781	180	0(0.0%)	0	0	0	D
chr3	32569104	32569284	180	0(0.0%)	0	0	0	D
chr3	31671694	31671874	180	0(0.0%)	0	0	0	D
chr3	31100009	31100189	180	0(0.0%)	0	0	0	D
chr4	93153861	93154041	180	0(0.0%)	0	0	0	D
chrX	129884842	129885022	180	0(0.0%)	0	0	0	D
chr3	30058921	30059101	180	0(0.0%)	0	0	0	D
chr4	94625793	94625973	180	0(0.0%)	0	0	0	D
chr3	28820023	28820203	180	0(0.0%)	0	0	0	D
chr1	105050521	105050703	182	0(0.0%)	0	0	0	D
chr1	105915552	105915732	180	0(0.0%)	0	0	0	D
chr3	28399002	28399182	180	0(0.0%)	0	0	0	D
chr1	106009084	106009264	180	0(0.0%)	0	0	0	D
chr1	106415665	106415845	180	0(0.0%)	0	0	0	D
chr1	106620872	106621052	180	0(0.0%)	0	0	0	D
chr3	27993042	27993222	180	0(0.0%)	0	0	0	D
chr1	107098527	107098707	180	0(0.0%)	0	0	0	D
chr1	107524013	107524193	180	0(0.0%)	0	0	0	D
chr1	108300873	108301053	180	0(0.0%)	0	0	0	D
chr1	108846309	108846489	180	0(0.0%)	0	0	0	D
chr1	108933154	108933334	180	0(0.0%)	0	0	0	D
chr3	27107231	27107411	180	0(0.0%)	0	0	0	D
chr3	24110075	24110255	180	0(0.0%)	0	0	0	D
chr3	24043758	24043938	180	0(0.0%)	0	0	0	D
chr3	22135964	22136144	180	0(0.0%)	0	0	0	D
chrX	123714300	123714480	180	0(0.0%)	0	0	0	D
chr3	20489503	20489683	180	0(0.0%)	0	0	0	D
chr4	97438285	97438465	180	0(0.0%)	0	0	0	D
chr3	18138595	18138775	180	0(0.0%)	0	0	0	D
chr3	18137392	18137572	180	0(0.0%)	0	0	0	D
chr1	113046199	113046379	180	0(0.0%)	0	0	0	D
chr3	14307259	14307439	180	0(0.0%)	0	0	0	D
chr3	13233897	13234077	180	0(0.0%)	0	0	0	D
chr3	11960052	11960232	180	0(0.0%)	0	0	0	D
chrX	122879854	122880034	180	0(0.0%)	0	0	0	D
chr4	103028126	103028306	180	0(0.0%)	0	0	0	D
chr1	114715411	114715591	180	0(0.0%)	0	0	0	D
chr3	11825947	11826127	180	0(0.0%)	0	0	0	D
chr3	10648514	10648694	180	0(0.0%)	0	0	0	D
chr3	9661073	9661253	180	0(0.0%)	0	0	0	D
chr1	116559240	116559420	180	0(0.0%)	0	0	0	D
chrX	121728122	121728302	180	0(0.0%)	0	0	0	D
chr3	9155200	9155380	180	0(0.0%)	0	0	0	D
chr1	118184630	118184810	180	0(0.0%)	0	0	0	D
chr1	118850853	118851033	180	0(0.0%)	0	0	0	D
chr4	104675848	104676028	180	0(0.0%)	0	0	0	D
chrX	121065099	121065279	180	0(0.0%)	0	0	0	D
chr3	7834439	7834619	180	0(0.0%)	0	0	0	D
chr1	144161669	144161849	180	0(0.0%)	0	0	0	D
chr1	144166425	144166605	180	0(0.0%)	0	0	0	D
chr1	144171163	144171343	180	0(0.0%)	0	0	0	D
chr1	144174354	144174534	180	0(0.0%)	0	0	0	D
chr1	144177547	144177729	182	0(0.0%)	0	0	0	D
chr1	144180728	144180908	180	0(0.0%)	0	0	0	D
chr1	144185508	144185690	182	0(0.0%)	0	0	0	D
chr1	144190270	144190450	180	0(0.0%)	0	0	0	D
chr1	144195014	144195194	180	0(0.0%)	0	0	0	D
chr1	144199774	144199954	180	0(0.0%)	0	0	0	D
chr1	144202959	144203139	180	0(0.0%)	0	0	0	D
chr1	144207733	144207915	182	0(0.0%)	0	0	0	D
chr1	144210916	144211098	182	0(0.0%)	0	0	0	D
chr1	144214099	144214279	180	0(0.0%)	0	0	0	D
chr1	144217284	144217466	182	0(0.0%)	0	0	0	D
chr1	144222041	144222221	180	0(0.0%)	0	0	0	D
chr3	7034519	7034699	180	0(0.0%)	0	0	0	D
chr1	144826619	144826799	180	0(0.0%)	0	0	0	D
chr1	145314592	145314772	180	0(0.0%)	0	0	0	D
chr1	145319312	145319492	180	0(0.0%)	0	0	0	D
chr1	145324030	145324210	180	0(0.0%)	0	0	0	D
chr1	145328757	145328937	180	0(0.0%)	0	0	0	D
chr1	145333487	145333667	180	0(0.0%)	0	0	0	D
chr1	145338193	145338373	180	0(0.0%)	0	0	0	D
chr1	145342915	145343095	180	0(0.0%)	0	0	0	D
chr1	145347637	145347817	180	0(0.0%)	0	0	0	D
chr1	145352365	145352545	180	0(0.0%)	0	0	0	D
chr1	145357101	145357281	180	0(0.0%)	0	0	0	D
chr1	145363361	145363541	180	0(0.0%)	0	0	0	D
chr1	146036196	146036376	180	0(0.0%)	0	0	0	D
chr1	146217099	146217279	180	0(0.0%)	0	0	0	D
chr3	6502111	6502291	180	0(0.0%)	0	0	0	D
chr1	146454414	146454594	180	0(0.0%)	0	0	0	D
chr3	6000638	6000818	180	0(0.0%)	0	0	0	D
chr1	147577977	147578157	180	0(0.0%)	0	0	0	D
chr3	4391401	4391581	180	0(0.0%)	0	0	0	D
chr1	148006536	148006716	180	0(0.0%)	0	0	0	D
chr1	148012819	148012999	180	0(0.0%)	0	0	0	D
chr3	2285854	2286034	180	0(0.0%)	0	0	0	D
chr1	148253899	148254079	180	0(0.0%)	0	0	0	D
chr1	148258663	148258843	180	0(0.0%)	0	0	0	D
chr1	148263423	148263603	180	0(0.0%)	0	0	0	D
chr1	148268195	148268375	180	0(0.0%)	0	0	0	D
chr1	148272967	148273147	180	0(0.0%)	0	0	0	D
chr1	148277729	148277909	180	0(0.0%)	0	0	0	D
chr1	148280922	148281102	180	0(0.0%)	0	0	0	D
chr1	148284115	148284295	180	0(0.0%)	0	0	0	D
chr1	148287308	148287488	180	0(0.0%)	0	0	0	D
chr1	148292078	148292258	180	0(0.0%)	0	0	0	D
chr1	148296848	148297028	180	0(0.0%)	0	0	0	D
chr1	148301608	148301788	180	0(0.0%)	0	0	0	D
chr1	148306378	148306558	180	0(0.0%)	0	0	0	D
chr1	148311140	148311322	182	0(0.0%)	0	0	0	D
chr1	148315912	148316092	180	0(0.0%)	0	0	0	D
chr1	148320660	148320842	182	0(0.0%)	0	0	0	D
chr1	148325434	148325614	180	0(0.0%)	0	0	0	D
chr1	148592455	148592635	180	0(0.0%)	0	0	0	D
chr1	148650298	148650478	180	0(0.0%)	0	0	0	D
chr1	148754513	148754693	180	0(0.0%)	0	0	0	D
chr1	148812302	148812482	180	0(0.0%)	0	0	0	D
chr1	149559414	149559594	180	0(0.0%)	0	0	0	D
chr1	150344913	150345093	180	0(0.0%)	0	0	0	D
chr4	108724118	108724298	180	0(0.0%)	0	0	0	D
chr4	110523601	110523781	180	0(0.0%)	0	0	0	D
chrX	117614406	117614586	180	0(0.0%)	0	0	0	D
chr22	50429011	50429191	180	0(0.0%)	0	0	0	D
chr1	154398511	154398691	180	0(0.0%)	0	0	0	D
chr1	154630235	154630415	180	0(0.0%)	0	0	0	D
chrX	117252963	117253143	180	0(0.0%)	0	0	0	D
chr22	49972596	49972776	180	0(0.0%)	0	0	0	D
chr4	111970777	111970957	180	0(0.0%)	0	0	0	D
chr22	49510297	49510477	180	0(0.0%)	0	0	0	D
chr4	113854389	113854569	180	0(0.0%)	0	0	0	D
chr4	115661836	115662016	180	0(0.0%)	0	0	0	D
chrX	115283266	115283446	180	0(0.0%)	0	0	0	D
chr4	118878184	118878364	180	0(0.0%)	0	0	0	D
chr22	45649274	45649454	180	0(0.0%)	0	0	0	D
chr22	44695738	44695918	180	0(0.0%)	0	0	0	D
chr1	158257009	158257189	180	0(0.0%)	0	0	0	D
chr4	119500645	119500825	180	0(0.0%)	0	0	0	D
chr4	122416404	122416584	180	0(0.0%)	0	0	0	D
chr4	122621254	122621434	180	0(0.0%)	0	0	0	D
chr22	40411029	40411209	180	0(0.0%)	0	0	0	D
chrX	111138167	111138347	180	0(0.0%)	0	0	0	D
chr1	159354722	159354902	180	0(0.0%)	0	0	0	D
chr4	123608760	123608940	180	0(0.0%)	0	0	0	D
chrX	111051109	111051289	180	0(0.0%)	0	0	0	D
chrX	110813450	110813630	180	0(0.0%)	0	0	0	D
chr1	160420325	160420505	180	0(0.0%)	0	0	0	D
chr4	125362260	125362440	180	0(0.0%)	0	0	0	D
chrX	110769676	110769856	180	0(0.0%)	0	0	0	D
chr4	125477569	125477749	180	0(0.0%)	0	0	0	D
chr22	37973728	37973908	180	0(0.0%)	0	0	0	D
chr1	162870147	162870327	180	0(0.0%)	0	0	0	D
chr22	35305014	35305194	180	0(0.0%)	0	0	0	D
chr22	34941500	34941680	180	0(0.0%)	0	0	0	D
chr22	34808274	34808454	180	0(0.0%)	0	0	0	D
chr4	127877604	127877784	180	0(0.0%)	0	0	0	D
chr4	132647126	132647306	180	0(0.0%)	0	0	0	D
chr4	132649603	132649783	180	0(0.0%)	0	0	0	D
chr4	132652104	132652284	180	0(0.0%)	0	0	0	D
chr4	132654595	132654775	180	0(0.0%)	0	0	0	D
chr1	167933314	167933494	180	0(0.0%)	0	0	0	D
chr4	132657083	132657263	180	0(0.0%)	0	0	0	D
chr4	132659575	132659755	180	0(0.0%)	0	0	0	D
chr1	169143882	169144062	180	0(0.0%)	0	0	0	D
chrX	106723012	106723192	180	0(0.0%)	0	0	0	D
chr22	27476956	27477136	180	0(0.0%)	0	0	0	D
chr4	132662064	132662244	180	0(0.0%)	0	0	0	D
chr4	132664555	132664735	180	0(0.0%)	0	0	0	D
chr1	171996674	171996854	180	0(0.0%)	0	0	0	D
chr22	26604741	26604921	180	0(0.0%)	0	0	0	D
chr1	173277349	173277529	180	0(0.0%)	0	0	0	D
chrX	105584723	105584903	180	0(0.0%)	0	0	0	D
chr1	174270698	174270878	180	0(0.0%)	0	0	0	D
chrX	105366250	105366430	180	0(0.0%)	0	0	0	D
chr22	26350501	26350681	180	0(0.0%)	0	0	0	D
chrX	105259059	105259239	180	0(0.0%)	0	0	0	D
chr4	132667028	132667208	180	0(0.0%)	0	0	0	D
chr4	132669499	132669679	180	0(0.0%)	0	0	0	D
chr1	179116021	179116201	180	0(0.0%)	0	0	0	D
chr4	132671991	132672171	180	0(0.0%)	0	0	0	D
chr22	24224079	24224259	180	0(0.0%)	0	0	0	D
chr1	180738542	180738722	180	0(0.0%)	0	0	0	D
chr4	132674466	132674646	180	0(0.0%)	0	0	0	D
chr22	23065417	23065597	180	0(0.0%)	0	0	0	D
chr4	132676946	132677126	180	0(0.0%)	0	0	0	D
chr22	22094313	22094493	180	0(0.0%)	0	0	0	D
chr4	132679421	132679601	180	0(0.0%)	0	0	0	D
chr4	132681901	132682081	180	0(0.0%)	0	0	0	D
chr4	132898780	132898960	180	0(0.0%)	0	0	0	D
chr4	134676844	134677024	180	0(0.0%)	0	0	0	D
chr21	46773778	46773958	180	0(0.0%)	0	0	0	D
chr1	186487380	186487560	180	0(0.0%)	0	0	0	D
chr1	186684434	186684614	180	0(0.0%)	0	0	0	D
chr4	134867065	134867245	180	0(0.0%)	0	0	0	D
chrX	102854363	102854543	180	0(0.0%)	0	0	0	D
chrX	102673766	102673946	180	0(0.0%)	0	0	0	D
chr13	89301708	89301888	180	0(0.0%)	0	0	0	D
chr21	46461824	46462004	180	0(0.0%)	0	0	0	D
chr4	137359057	137359237	180	0(0.0%)	0	0	0	D
chr1	188473597	188473777	180	0(0.0%)	0	0	0	D
chr1	188678703	188678883	180	0(0.0%)	0	0	0	D
chr1	188926856	188927036	180	0(0.0%)	0	0	0	D
chr21	45823538	45823718	180	0(0.0%)	0	0	0	D
chr4	138909261	138909441	180	0(0.0%)	0	0	0	D
chr21	45467328	45467508	180	0(0.0%)	0	0	0	D
chr21	44895680	44895860	180	0(0.0%)	0	0	0	D
chr4	140053539	140053719	180	0(0.0%)	0	0	0	D
chr1	191905379	191905559	180	0(0.0%)	0	0	0	D
chr21	42369973	42370153	180	0(0.0%)	0	0	0	D
chr21	40742298	40742478	180	0(0.0%)	0	0	0	D
chr1	193477983	193478163	180	0(0.0%)	0	0	0	D
chr1	194367828	194368008	180	0(0.0%)	0	0	0	D
chr1	195034503	195034683	180	0(0.0%)	0	0	0	D
chr21	40242124	40242304	180	0(0.0%)	0	0	0	D
chrX	99829413	99829593	180	0(0.0%)	0	0	0	D
chrX	99173305	99173485	180	0(0.0%)	0	0	0	D
chr21	39363583	39363763	180	0(0.0%)	0	0	0	D
chr4	145163993	145164173	180	0(0.0%)	0	0	0	D
chr1	198109146	198109326	180	0(0.0%)	0	0	0	D
chrX	98458166	98458346	180	0(0.0%)	0	0	0	D
chr4	146192593	146192773	180	0(0.0%)	0	0	0	D
chr21	37090285	37090465	180	0(0.0%)	0	0	0	D
chr4	146346277	146346457	180	0(0.0%)	0	0	0	D
chr1	200976258	200976714	456	0(0.0%)	0	0	0	D
chrX	96743684	96743864	180	0(0.0%)	0	0	0	D
chr4	146532887	146533067	180	0(0.0%)	0	0	0	D
chrX	95128495	95128675	180	0(0.0%)	0	0	0	D
chr21	34226258	34226438	180	0(0.0%)	0	0	0	D
chrX	94232921	94233101	180	0(0.0%)	0	0	0	D
chrX	93776574	93776754	180	0(0.0%)	0	0	0	D
chr4	150364022	150364202	180	0(0.0%)	0	0	0	D
chr1	203216807	203216987	180	0(0.0%)	0	0	0	D
chr4	151650911	151651091	180	0(0.0%)	0	0	0	D
chrX	91932529	91932709	180	0(0.0%)	0	0	0	D
chr21	33225384	33225564	180	0(0.0%)	0	0	0	D
chr21	32437859	32438039	180	0(0.0%)	0	0	0	D
chr4	152952838	152953018	180	0(0.0%)	0	0	0	D
chr1	207341500	207341680	180	0(0.0%)	0	0	0	D
chr21	31284293	31284473	180	0(0.0%)	0	0	0	D
chr1	208247061	208247241	180	0(0.0%)	0	0	0	D
chrX	90634051	90634231	180	0(0.0%)	0	0	0	D
chr21	31200253	31200433	180	0(0.0%)	0	0	0	D
chr1	209297648	209297828	180	0(0.0%)	0	0	0	D
chr4	153948311	153948491	180	0(0.0%)	0	0	0	D
chr21	30586154	30586334	180	0(0.0%)	0	0	0	D
chr21	29392838	29393018	180	0(0.0%)	0	0	0	D
chrX	86762663	86762843	180	0(0.0%)	0	0	0	D
chr4	154949059	154949239	180	0(0.0%)	0	0	0	D
chr4	159375298	159375478	180	0(0.0%)	0	0	0	D
chrX	85570760	85570940	180	0(0.0%)	0	0	0	D
chrX	85086851	85087031	180	0(0.0%)	0	0	0	D
chr21	21832860	21833040	180	0(0.0%)	0	0	0	D
chr4	160803937	160804117	180	0(0.0%)	0	0	0	D
chr21	19539453	19539633	180	0(0.0%)	0	0	0	D
chrX	81540231	81540411	180	0(0.0%)	0	0	0	D
chrX	80793437	80793617	180	0(0.0%)	0	0	0	D
chrX	77401933	77402113	180	0(0.0%)	0	0	0	D
chrX	75715358	75715538	180	0(0.0%)	0	0	0	D
chr21	17991979	17992159	180	0(0.0%)	0	0	0	D
chrX	73288457	73288637	180	0(0.0%)	0	0	0	D
chr21	17850896	17851076	180	0(0.0%)	0	0	0	D
chr4	164093321	164093501	180	0(0.0%)	0	0	0	D
chr20	60433340	60433520	180	0(0.0%)	0	0	0	D
chr20	59485771	59485951	180	0(0.0%)	0	0	0	D
chr1	218964758	218964938	180	0(0.0%)	0	0	0	D
chr1	219079883	219080063	180	0(0.0%)	0	0	0	D
chrX	71207510	71207690	180	0(0.0%)	0	0	0	D
chr4	164541675	164541855	180	0(0.0%)	0	0	0	D
chrX	70577989	70578169	180	0(0.0%)	0	0	0	D
chr4	164746228	164746408	180	0(0.0%)	0	0	0	D
chr1	222431712	222431892	180	0(0.0%)	0	0	0	D
chr4	164928723	164928903	180	0(0.0%)	0	0	0	D
chr4	167315219	167315399	180	0(0.0%)	0	0	0	D
chr4	173530701	173530881	180	0(0.0%)	0	0	0	D
chr1	223734950	223735130	180	0(0.0%)	0	0	0	D
chr1	223863362	223863542	180	0(0.0%)	0	0	0	D
chr1	224530114	224530294	180	0(0.0%)	0	0	0	D
chr1	224633683	224633863	180	0(0.0%)	0	0	0	D
chr4	174763172	174763352	180	0(0.0%)	0	0	0	D
chr4	175313834	175314014	180	0(0.0%)	0	0	0	D
chr1	225367756	225367936	180	0(0.0%)	0	0	0	D
chr20	53028168	53028348	180	0(0.0%)	0	0	0	D
chr1	226803207	226803387	180	0(0.0%)	0	0	0	D
chr20	52350402	52350582	180	0(0.0%)	0	0	0	D
chr1	227828725	227828905	180	0(0.0%)	0	0	0	D
chr20	52349237	52349417	180	0(0.0%)	0	0	0	D
chr1	228538137	228538317	180	0(0.0%)	0	0	0	D
chr20	49295619	49295799	180	0(0.0%)	0	0	0	D
chr4	182246454	182246634	180	0(0.0%)	0	0	0	D
chr4	183762417	183762597	180	0(0.0%)	0	0	0	D
chr20	38707953	38708133	180	0(0.0%)	0	0	0	D
chr20	37537533	37537713	180	0(0.0%)	0	0	0	D
chr20	37263900	37264080	180	0(0.0%)	0	0	0	D
chr5	596349	596529	180	0(0.0%)	0	0	0	D
chr20	35914979	35915159	180	0(0.0%)	0	0	0	D
chr5	1199440	1199620	180	0(0.0%)	0	0	0	D
chr20	30167607	30167787	180	0(0.0%)	0	0	0	D
chrX	64554420	64554600	180	0(0.0%)	0	0	0	D
chr20	25848276	25848456	180	0(0.0%)	0	0	0	D
chr20	23004963	23005143	180	0(0.0%)	0	0	0	D
chrX	63456877	63457057	180	0(0.0%)	0	0	0	D
chr20	22677260	22677440	180	0(0.0%)	0	0	0	D
chr5	2454394	2454574	180	0(0.0%)	0	0	0	D
chr5	2454621	2454801	180	0(0.0%)	0	0	0	D
chr5	2531881	2532061	180	0(0.0%)	0	0	0	D
chrX	57211846	57212026	180	0(0.0%)	0	0	0	D
chr5	2532109	2532289	180	0(0.0%)	0	0	0	D
chr1	237003801	237003981	180	0(0.0%)	0	0	0	D
chrX	56526873	56527053	180	0(0.0%)	0	0	0	D
chr1	238390019	238390199	180	0(0.0%)	0	0	0	D
chrX	55992763	55992943	180	0(0.0%)	0	0	0	D
chrX	55768035	55768215	180	0(0.0%)	0	0	0	D
chr5	6215781	6215961	180	0(0.0%)	0	0	0	D
chr20	13195126	13195306	180	0(0.0%)	0	0	0	D
chr1	242370096	242370276	180	0(0.0%)	0	0	0	D
chrX	55136337	55136517	180	0(0.0%)	0	0	0	D
chr20	11129359	11129539	180	0(0.0%)	0	0	0	D
chr5	6681776	6681956	180	0(0.0%)	0	0	0	D
chrX	55017897	55018077	180	0(0.0%)	0	0	0	D
chrX	54877846	54878026	180	0(0.0%)	0	0	0	D
chr20	5798003	5798183	180	0(0.0%)	0	0	0	D
chr20	5146834	5147014	180	0(0.0%)	0	0	0	D
chr5	11259309	11259489	180	0(0.0%)	0	0	0	D
chrX	52549006	52549186	180	0(0.0%)	0	0	0	D
chr1	247519281	247519461	180	0(0.0%)	0	0	0	D
chr2	242732794	242732974	180	0(0.0%)	0	0	0	D
chr2	241086728	241086908	180	0(0.0%)	0	0	0	D
chrX	52508793	52508973	180	0(0.0%)	0	0	0	D
chr5	22105090	22105270	180	0(0.0%)	0	0	0	D
chrX	52452459	52452639	180	0(0.0%)	0	0	0	D
chr2	239618114	239618294	180	0(0.0%)	0	0	0	D
chr5	23805776	23805956	180	0(0.0%)	0	0	0	D
chr5	25917337	25917517	180	0(0.0%)	0	0	0	D
chr5	26041254	26041434	180	0(0.0%)	0	0	0	D
chr10	2584632	2584812	180	0(0.0%)	0	0	0	D
chrX	52263171	52263351	180	0(0.0%)	0	0	0	D
chr2	236106337	236106517	180	0(0.0%)	0	0	0	D
chr5	26253070	26253250	180	0(0.0%)	0	0	0	D
chr2	234159533	234159713	180	0(0.0%)	0	0	0	D
chr10	4552229	4552409	180	0(0.0%)	0	0	0	D
chr5	26598823	26599003	180	0(0.0%)	0	0	0	D
chrX	52235842	52236022	180	0(0.0%)	0	0	0	D
chr2	232256916	232257096	180	0(0.0%)	0	0	0	D
chr5	27741579	27741759	180	0(0.0%)	0	0	0	D
chrX	52179519	52179699	180	0(0.0%)	0	0	0	D
chr5	29737415	29737595	180	0(0.0%)	0	0	0	D
chr2	226780744	226780924	180	0(0.0%)	0	0	0	D
chr5	31233215	31233395	180	0(0.0%)	0	0	0	D
chr2	223745553	223745733	180	0(0.0%)	0	0	0	D
chr2	223219828	223220008	180	0(0.0%)	0	0	0	D
chr10	9586450	9586630	180	0(0.0%)	0	0	0	D
chrX	51898263	51898443	180	0(0.0%)	0	0	0	D
chr10	10365420	10365600	180	0(0.0%)	0	0	0	D
chrX	51607365	51607545	180	0(0.0%)	0	0	0	D
chrX	51221144	51221324	180	0(0.0%)	0	0	0	D
chr2	220400278	220400458	180	0(0.0%)	0	0	0	D
chr5	38356296	38356476	180	0(0.0%)	0	0	0	D
chr5	43919353	43919533	180	0(0.0%)	0	0	0	D
chr2	218280797	218280977	180	0(0.0%)	0	0	0	D
chr5	49935289	49935469	180	0(0.0%)	0	0	0	D
chr5	51094981	51095161	180	0(0.0%)	0	0	0	D
chrX	46781474	46781654	180	0(0.0%)	0	0	0	D
chr10	14017281	14017461	180	0(0.0%)	0	0	0	D
chr2	214736520	214736700	180	0(0.0%)	0	0	0	D
chr5	52410293	52410473	180	0(0.0%)	0	0	0	D
chr5	56830567	56830747	180	0(0.0%)	0	0	0	D
chr2	210731174	210731354	180	0(0.0%)	0	0	0	D
chr10	18709176	18709356	180	0(0.0%)	0	0	0	D
chr2	209896131	209896313	182	0(0.0%)	0	0	0	D
chrX	45788294	45788474	180	0(0.0%)	0	0	0	D
chr2	207862817	207862997	180	0(0.0%)	0	0	0	D
chr5	58898289	58898469	180	0(0.0%)	0	0	0	D
chr10	22487158	22487338	180	0(0.0%)	0	0	0	D
chr10	22538249	22538429	180	0(0.0%)	0	0	0	D
chrX	43209251	43209431	180	0(0.0%)	0	0	0	D
chr2	205855279	205855459	180	0(0.0%)	0	0	0	D
chr5	59311777	59311957	180	0(0.0%)	0	0	0	D
chr10	25269167	25269347	180	0(0.0%)	0	0	0	D
chr5	62563302	62563482	180	0(0.0%)	0	0	0	D
chr10	26839128	26839308	180	0(0.0%)	0	0	0	D
chr10	27560075	27560255	180	0(0.0%)	0	0	0	D
chrX	40738750	40738930	180	0(0.0%)	0	0	0	D
chr10	28185573	28185753	180	0(0.0%)	0	0	0	D
chrX	40079465	40079645	180	0(0.0%)	0	0	0	D
chr2	197935355	197935535	180	0(0.0%)	0	0	0	D
chrX	39442031	39442211	180	0(0.0%)	0	0	0	D
chr10	28742907	28743087	180	0(0.0%)	0	0	0	D
chr10	28749616	28749796	180	0(0.0%)	0	0	0	D
chr2	195025560	195025740	180	0(0.0%)	0	0	0	D
chr10	29547511	29547691	180	0(0.0%)	0	0	0	D
chr5	65417316	65417496	180	0(0.0%)	0	0	0	D
chr5	66012089	66012269	180	0(0.0%)	0	0	0	D
chr10	31060409	31060589	180	0(0.0%)	0	0	0	D
chr2	188608613	188608793	180	0(0.0%)	0	0	0	D
chr2	186987247	186987427	180	0(0.0%)	0	0	0	D
chr2	186863965	186864145	180	0(0.0%)	0	0	0	D
chr10	33790745	33790925	180	0(0.0%)	0	0	0	D
chr2	186809697	186809877	180	0(0.0%)	0	0	0	D
chr5	71560378	71560558	180	0(0.0%)	0	0	0	D
chr10	36004578	36004851	273	0(0.0%)	0	0	0	D
chr5	74479841	74480021	180	0(0.0%)	0	0	0	D
chrX	36754791	36754971	180	0(0.0%)	0	0	0	D
chr5	75589719	75589899	180	0(0.0%)	0	0	0	D
chr2	176039632	176039812	180	0(0.0%)	0	0	0	D
chr10	37966044	37966224	180	0(0.0%)	0	0	0	D
chr2	175365220	175365400	180	0(0.0%)	0	0	0	D
chr10	38335047	38335227	180	0(0.0%)	0	0	0	D
chrX	36446659	36446839	180	0(0.0%)	0	0	0	D
chr10	43098292	43098472	180	0(0.0%)	0	0	0	D
chr10	43385247	43385427	180	0(0.0%)	0	0	0	D
chr10	43420032	43420212	180	0(0.0%)	0	0	0	D
chr5	76489237	76489417	180	0(0.0%)	0	0	0	D
chr10	43966466	43966646	180	0(0.0%)	0	0	0	D
chr2	174871058	174871238	180	0(0.0%)	0	0	0	D
chr10	44570719	44570899	180	0(0.0%)	0	0	0	D
chrX	35856556	35856736	180	0(0.0%)	0	0	0	D
chr5	77278144	77278324	180	0(0.0%)	0	0	0	D
chr2	171273106	171273286	180	0(0.0%)	0	0	0	D
chr5	80588968	80589148	180	0(0.0%)	0	0	0	D
chr10	46595275	46595455	180	0(0.0%)	0	0	0	D
chr10	46619042	46619222	180	0(0.0%)	0	0	0	D
chr2	168160109	168160289	180	0(0.0%)	0	0	0	D
chr10	47772030	47772210	180	0(0.0%)	0	0	0	D
chr10	48280358	48280538	180	0(0.0%)	0	0	0	D
chr2	167540768	167540948	180	0(0.0%)	0	0	0	D
chr10	48782161	48782341	180	0(0.0%)	0	0	0	D
chr2	167123952	167124132	180	0(0.0%)	0	0	0	D
chr10	49302690	49302870	180	0(0.0%)	0	0	0	D
chr10	49326482	49326662	180	0(0.0%)	0	0	0	D
chrX	30836558	30836738	180	0(0.0%)	0	0	0	D
chr10	50461943	50462139	196	0(0.0%)	0	0	0	D
chr5	84223704	84223884	180	0(0.0%)	0	0	0	D
chr10	50553680	50553860	180	0(0.0%)	0	0	0	D
chr2	163857535	163857715	180	0(0.0%)	0	0	0	D
chr2	162600843	162601023	180	0(0.0%)	0	0	0	D
chr10	51382911	51383091	180	0(0.0%)	0	0	0	D
chr5	84721842	84722022	180	0(0.0%)	0	0	0	D
chr2	161648200	161648380	180	0(0.0%)	0	0	0	D
chr10	54588052	54588232	180	0(0.0%)	0	0	0	D
chr2	161537895	161538075	180	0(0.0%)	0	0	0	D
chr5	85553669	85553849	180	0(0.0%)	0	0	0	D
chr2	160523323	160523503	180	0(0.0%)	0	0	0	D
chr10	55881709	55881889	180	0(0.0%)	0	0	0	D
chr2	157066073	157066253	180	0(0.0%)	0	0	0	D
chr5	90022385	90022565	180	0(0.0%)	0	0	0	D
chr2	154820169	154820349	180	0(0.0%)	0	0	0	D
chr10	57754322	57754502	180	0(0.0%)	0	0	0	D
chr10	58073964	58074144	180	0(0.0%)	0	0	0	D
chr2	151505391	151505571	180	0(0.0%)	0	0	0	D
chr10	58522408	58522588	180	0(0.0%)	0	0	0	D
chr2	151087762	151087942	180	0(0.0%)	0	0	0	D
chr10	59453439	59453619	180	0(0.0%)	0	0	0	D
chr10	59453651	59453831	180	0(0.0%)	0	0	0	D
chr2	150031500	150031680	180	0(0.0%)	0	0	0	D
chr5	92206092	92206272	180	0(0.0%)	0	0	0	D
chr10	60343269	60343449	180	0(0.0%)	0	0	0	D
chrX	28849068	28849248	180	0(0.0%)	0	0	0	D
chrX	28098474	28098654	180	0(0.0%)	0	0	0	D
chr2	146790432	146790612	180	0(0.0%)	0	0	0	D
chrX	26821527	26821707	180	0(0.0%)	0	0	0	D
chrX	26251503	26251683	180	0(0.0%)	0	0	0	D
chr2	143770792	143770972	180	0(0.0%)	0	0	0	D
chr10	62865784	62865964	180	0(0.0%)	0	0	0	D
chr10	63102660	63102840	180	0(0.0%)	0	0	0	D
chr5	101763457	101763637	180	0(0.0%)	0	0	0	D
chr2	141693489	141693669	180	0(0.0%)	0	0	0	D
chr10	63877467	63877647	180	0(0.0%)	0	0	0	D
chr10	64152753	64152933	180	0(0.0%)	0	0	0	D
chr2	141336973	141337153	180	0(0.0%)	0	0	0	D
chr5	103595553	103595733	180	0(0.0%)	0	0	0	D
chr2	137375089	137375269	180	0(0.0%)	0	0	0	D
chr5	105300793	105300973	180	0(0.0%)	0	0	0	D
chr5	105461146	105461326	180	0(0.0%)	0	0	0	D
chr2	134652189	134652369	180	0(0.0%)	0	0	0	D
chr2	133028906	133029086	180	0(0.0%)	0	0	0	D
chrX	21085628	21085808	180	0(0.0%)	0	0	0	D
chr2	133028291	133028471	180	0(0.0%)	0	0	0	D
chr2	133027391	133027571	180	0(0.0%)	0	0	0	D
chr2	133024432	133024612	180	0(0.0%)	0	0	0	D
chr10	69975866	69976046	180	0(0.0%)	0	0	0	D
chr5	107184683	107184863	180	0(0.0%)	0	0	0	D
chr2	129546413	129546593	180	0(0.0%)	0	0	0	D
chr2	129369980	129370160	180	0(0.0%)	0	0	0	D
chr2	129266420	129266600	180	0(0.0%)	0	0	0	D
chr10	72759065	72759393	328	0(0.0%)	0	0	0	D
chr5	110013012	110013192	180	0(0.0%)	0	0	0	D
chr2	128359709	128359889	180	0(0.0%)	0	0	0	D
chr5	116630134	116630314	180	0(0.0%)	0	0	0	D
chr2	126931297	126931477	180	0(0.0%)	0	0	0	D
chr2	126221863	126222043	180	0(0.0%)	0	0	0	D
chrX	16691602	16691782	180	0(0.0%)	0	0	0	D
chr10	75699110	75699290	180	0(0.0%)	0	0	0	D
chr2	125768454	125768634	180	0(0.0%)	0	0	0	D
chr5	116779612	116779792	180	0(0.0%)	0	0	0	D
chr2	124983387	124983567	180	0(0.0%)	0	0	0	D
chr2	124955052	124955232	180	0(0.0%)	0	0	0	D
chrX	14814764	14814946	182	0(0.0%)	0	0	0	D
chr2	124930281	124930461	180	0(0.0%)	0	0	0	D
chr5	118112360	118112540	180	0(0.0%)	0	0	0	D
chr10	79423278	79423458	180	0(0.0%)	0	0	0	D
chr5	119067683	119067863	180	0(0.0%)	0	0	0	D
chrX	11858576	11858756	180	0(0.0%)	0	0	0	D
chr5	120676277	120676457	180	0(0.0%)	0	0	0	D
chr2	121831193	121831373	180	0(0.0%)	0	0	0	D
chr5	121982681	121982861	180	0(0.0%)	0	0	0	D
chr2	118312442	118312622	180	0(0.0%)	0	0	0	D
chr2	117962663	117962843	180	0(0.0%)	0	0	0	D
chr10	81086137	81086317	180	0(0.0%)	0	0	0	D
chr2	117478725	117478905	180	0(0.0%)	0	0	0	D
chr2	114679717	114679897	180	0(0.0%)	0	0	0	D
chr2	114266322	114266502	180	0(0.0%)	0	0	0	D
chr5	124646575	124646755	180	0(0.0%)	0	0	0	D
chr2	112954768	112954948	180	0(0.0%)	0	0	0	D
chr2	111485781	111485961	180	0(0.0%)	0	0	0	D
chr2	111192788	111192968	180	0(0.0%)	0	0	0	D
chr10	82418151	82418391	240	0(0.0%)	0	0	0	D
chr10	82768276	82768456	180	0(0.0%)	0	0	0	D
chr10	82945967	82946147	180	0(0.0%)	0	0	0	D
chrX	9977000	9977180	180	0(0.0%)	0	0	0	D
chr10	83381087	83381267	180	0(0.0%)	0	0	0	D
chr2	110693714	110693894	180	0(0.0%)	0	0	0	D
chr10	84408994	84409174	180	0(0.0%)	0	0	0	D
chr5	125590989	125591169	180	0(0.0%)	0	0	0	D
chr10	85391150	85391330	180	0(0.0%)	0	0	0	D
chr5	126498146	126498326	180	0(0.0%)	0	0	0	D
chr5	127937186	127937366	180	0(0.0%)	0	0	0	D
chr5	128703799	128703979	180	0(0.0%)	0	0	0	D
chr5	128902705	128902885	180	0(0.0%)	0	0	0	D
chr2	104605520	104605700	180	0(0.0%)	0	0	0	D
chr2	102620159	102620339	180	0(0.0%)	0	0	0	D
chr2	102572021	102572201	180	0(0.0%)	0	0	0	D
chr2	102571681	102571861	180	0(0.0%)	0	0	0	D
chr10	89484553	89484733	180	0(0.0%)	0	0	0	D
chr10	89613753	89613933	180	0(0.0%)	0	0	0	D
chrX	6872765	6872945	180	0(0.0%)	0	0	0	D
chr2	102085558	102085738	180	0(0.0%)	0	0	0	D
chr10	90246838	90247018	180	0(0.0%)	0	0	0	D
chr2	101352675	101352855	180	0(0.0%)	0	0	0	D
chr10	90933310	90933490	180	0(0.0%)	0	0	0	D
chr5	134144860	134145040	180	0(0.0%)	0	0	0	D
chrX	6277634	6277814	180	0(0.0%)	0	0	0	D
chr10	92419539	92419719	180	0(0.0%)	0	0	0	D
chr2	100432217	100432397	180	0(0.0%)	0	0	0	D
chr2	99056178	99056358	180	0(0.0%)	0	0	0	D
chr2	97068003	97068183	180	0(0.0%)	0	0	0	D
chr10	93156611	93156791	180	0(0.0%)	0	0	0	D
chr10	94495184	94495364	180	0(0.0%)	0	0	0	D
chr10	94566464	94566644	180	0(0.0%)	0	0	0	D
chrX	6160533	6160713	180	0(0.0%)	0	0	0	D
chr5	135716250	135716430	180	0(0.0%)	0	0	0	D
chr10	95203154	95203334	180	0(0.0%)	0	0	0	D
chr2	91713720	91713900	180	0(0.0%)	0	0	0	D
chr5	136049063	136049243	180	0(0.0%)	0	0	0	D
chr10	96195648	96195828	180	0(0.0%)	0	0	0	D
chr2	85724382	85724562	180	0(0.0%)	0	0	0	D
chr10	97589320	97589500	180	0(0.0%)	0	0	0	D
chr2	83988530	83988710	180	0(0.0%)	0	0	0	D
chr2	83600544	83600724	180	0(0.0%)	0	0	0	D
chr2	82413827	82414007	180	0(0.0%)	0	0	0	D
chr2	79609443	79609623	180	0(0.0%)	0	0	0	D
chr10	100530003	100530183	180	0(0.0%)	0	0	0	D
chr10	100833380	100833560	180	0(0.0%)	0	0	0	D
chr5	140094649	140094829	180	0(0.0%)	0	0	0	D
chr5	140101880	140102060	180	0(0.0%)	0	0	0	D
chr2	77653889	77654069	180	0(0.0%)	0	0	0	D
chr2	74980174	74980354	180	0(0.0%)	0	0	0	D
chr5	140108949	140109129	180	0(0.0%)	0	0	0	D
chrX	3354784	3354964	180	0(0.0%)	0	0	0	D
chr5	141373544	141373724	180	0(0.0%)	0	0	0	D
chr5	141794547	141794727	180	0(0.0%)	0	0	0	D
chr5	142285038	142285218	180	0(0.0%)	0	0	0	D
chr10	105053960	105054140	180	0(0.0%)	0	0	0	D
chr10	105536417	105536597	180	0(0.0%)	0	0	0	D
chr2	65534008	65534188	180	0(0.0%)	0	0	0	D
chr5	149701605	149701785	180	0(0.0%)	0	0	0	D
chr2	63106642	63106822	180	0(0.0%)	0	0	0	D
chr5	152218350	152218530	180	0(0.0%)	0	0	0	D
chr10	108127612	108127792	180	0(0.0%)	0	0	0	D
chr2	58207713	58207893	180	0(0.0%)	0	0	0	D
chr5	157620351	157620531	180	0(0.0%)	0	0	0	D
chr10	109315914	109316094	180	0(0.0%)	0	0	0	D
chr10	109530487	109530667	180	0(0.0%)	0	0	0	D
chr2	54965035	54965215	180	0(0.0%)	0	0	0	D
chr2	49576803	49576983	180	0(0.0%)	0	0	0	D
chrX	1319386	1319566	180	0(0.0%)	0	0	0	D
chr5	165417772	165417952	180	0(0.0%)	0	0	0	D
chrX	1259781	1259961	180	0(0.0%)	0	0	0	D
chrX	1225692	1225872	180	0(0.0%)	0	0	0	D
chr5	173287207	173287387	180	0(0.0%)	0	0	0	D
chrX	997110	997290	180	0(0.0%)	0	0	0	D
chr10	112615772	112615952	180	0(0.0%)	0	0	0	D
chrX	952203	952383	180	0(0.0%)	0	0	0	D
chr2	37762481	37762661	180	0(0.0%)	0	0	0	D
chr10	113726103	113726283	180	0(0.0%)	0	0	0	D
chr5	174320432	174320612	180	0(0.0%)	0	0	0	D
chr2	34692525	34692705	180	0(0.0%)	0	0	0	D
chr2	34221671	34221851	180	0(0.0%)	0	0	0	D
chrX	843718	844122	404	0(0.0%)	0	0	0	D
chr10	114962164	114962344	180	0(0.0%)	0	0	0	D
chr10	115113196	115113376	180	0(0.0%)	0	0	0	D
chr10	116460201	116460381	180	0(0.0%)	0	0	0	D
chr5	174507074	174507254	180	0(0.0%)	0	0	0	D
chr5	174723708	174723888	180	0(0.0%)	0	0	0	D
chr2	30132243	30132425	182	0(0.0%)	0	0	0	D
chr10	118272404	118272584	180	0(0.0%)	0	0	0	D
chr5	176183023	176183203	180	0(0.0%)	0	0	0	D
chr10	118756577	118756757	180	0(0.0%)	0	0	0	D
chr5	178433472	178433652	180	0(0.0%)	0	0	0	D
chrX	587231	587411	180	0(0.0%)	0	0	0	D
chrX	586990	587170	180	0(0.0%)	0	0	0	D
chrX	586751	586931	180	0(0.0%)	0	0	0	D
chrX	586416	586596	180	0(0.0%)	0	0	0	D
chr5	178785241	178785421	180	0(0.0%)	0	0	0	D
chr10	120845298	120845478	180	0(0.0%)	0	0	0	D
chr2	25155938	25156118	180	0(0.0%)	0	0	0	D
chrX	397547	397727	180	0(0.0%)	0	0	0	D
chr10	122129584	122129764	180	0(0.0%)	0	0	0	D
chr6	177753	177933	180	0(0.0%)	0	0	0	D
chr6	921464	921644	180	0(0.0%)	0	0	0	D
chr2	21753396	21753576	180	0(0.0%)	0	0	0	D
chr6	1403519	1403699	180	0(0.0%)	0	0	0	D
chr10	123865384	123865564	180	0(0.0%)	0	0	0	D
chr10	124470558	124470738	180	0(0.0%)	0	0	0	D
chrX	397172	397352	180	0(0.0%)	0	0	0	D
chr10	127008382	127008562	180	0(0.0%)	0	0	0	D
chr9	140795744	140795924	180	0(0.0%)	0	0	0	D
chr6	1520549	1520729	180	0(0.0%)	0	0	0	D
chr6	1532671	1532851	180	0(0.0%)	0	0	0	D
chr10	128415782	128415962	180	0(0.0%)	0	0	0	D
chr6	4505549	4505729	180	0(0.0%)	0	0	0	D
chr6	4638562	4638742	180	0(0.0%)	0	0	0	D
chr10	128815379	128815559	180	0(0.0%)	0	0	0	D
chr2	17322634	17322814	180	0(0.0%)	0	0	0	D
chr6	5503555	5503735	180	0(0.0%)	0	0	0	D
chr2	16253769	16253949	180	0(0.0%)	0	0	0	D
chr10	130247764	130247944	180	0(0.0%)	0	0	0	D
chr2	16253261	16253441	180	0(0.0%)	0	0	0	D
chr9	138934502	138934688	186	0(0.0%)	0	0	0	D
chr9	138534401	138534581	180	0(0.0%)	0	0	0	D
chr9	138153369	138153625	256	0(0.0%)	0	0	0	D
chr2	16115109	16115289	180	0(0.0%)	0	0	0	D
chr9	137491514	137491942	428	0(0.0%)	0	0	0	D
chr6	5852454	5852634	180	0(0.0%)	0	0	0	D
chr9	137472502	137472682	180	0(0.0%)	0	0	0	D
chr10	132946549	132946729	180	0(0.0%)	0	0	0	D
chr10	132946813	132946993	180	0(0.0%)	0	0	0	D
chr9	137449385	137449565	180	0(0.0%)	0	0	0	D
chr2	11685184	11685364	180	0(0.0%)	0	0	0	D
chr6	8224676	8224856	180	0(0.0%)	0	0	0	D
chr9	131759314	131759494	180	0(0.0%)	0	0	0	D
chr6	8394529	8394709	180	0(0.0%)	0	0	0	D
chr9	130917330	130917510	180	0(0.0%)	0	0	0	D
chr2	8729542	8729722	180	0(0.0%)	0	0	0	D
chr9	130246330	130246510	180	0(0.0%)	0	0	0	D
chr11	350086	350266	180	0(0.0%)	0	0	0	D
chr11	357078	357258	180	0(0.0%)	0	0	0	D
chr2	6762919	6763099	180	0(0.0%)	0	0	0	D
chr2	6004492	6004672	180	0(0.0%)	0	0	0	D
chr2	5874379	5874559	180	0(0.0%)	0	0	0	D
chr11	1635037	1635217	180	0(0.0%)	0	0	0	D
chr2	5243443	5243623	180	0(0.0%)	0	0	0	D
chr2	3505730	3505910	180	0(0.0%)	0	0	0	D
chr2	2856402	2856582	180	0(0.0%)	0	0	0	D
chr2	2828833	2829013	180	0(0.0%)	0	0	0	D
chr19	58532186	58532366	180	0(0.0%)	0	0	0	D
chr6	14677374	14677554	180	0(0.0%)	0	0	0	D
chr19	51484046	51484337	291	0(0.0%)	0	0	0	D
chr9	128901716	128901896	180	0(0.0%)	0	0	0	D
chr6	14908625	14908805	180	0(0.0%)	0	0	0	D
chr9	128320001	128320181	180	0(0.0%)	0	0	0	D
chr6	16179521	16179701	180	0(0.0%)	0	0	0	D
chr11	7406274	7406454	180	0(0.0%)	0	0	0	D
chr6	16242754	16242934	180	0(0.0%)	0	0	0	D
chr9	127312309	127312489	180	0(0.0%)	0	0	0	D
chr19	51001435	51001615	180	0(0.0%)	0	0	0	D
chr11	9742770	9742950	180	0(0.0%)	0	0	0	D
chr11	10085322	10085502	180	0(0.0%)	0	0	0	D
chr11	10369717	10369897	180	0(0.0%)	0	0	0	D
chr19	50736955	50737135	180	0(0.0%)	0	0	0	D
chr6	20276064	20276244	180	0(0.0%)	0	0	0	D
chr11	11268639	11268819	180	0(0.0%)	0	0	0	D
chr9	126464642	126464822	180	0(0.0%)	0	0	0	D
chr6	21569027	21569207	180	0(0.0%)	0	0	0	D
chr19	46534842	46535022	180	0(0.0%)	0	0	0	D
chr19	46298246	46298426	180	0(0.0%)	0	0	0	D
chr6	25836033	25836213	180	0(0.0%)	0	0	0	D
chr19	45193275	45193455	180	0(0.0%)	0	0	0	D
chr9	124866704	124866884	180	0(0.0%)	0	0	0	D
chr19	43932753	43932933	180	0(0.0%)	0	0	0	D
chr11	14837435	14837615	180	0(0.0%)	0	0	0	D
chr11	15342434	15342614	180	0(0.0%)	0	0	0	D
chr19	43503132	43503312	180	0(0.0%)	0	0	0	D
chr6	33020400	33020580	180	0(0.0%)	0	0	0	D
chr6	34012277	34012457	180	0(0.0%)	0	0	0	D
chr6	36876624	36876804	180	0(0.0%)	0	0	0	D
chr11	18693670	18693850	180	0(0.0%)	0	0	0	D
chr6	39117079	39117259	180	0(0.0%)	0	0	0	D
chr6	40600135	40600315	180	0(0.0%)	0	0	0	D
chr19	37794230	37794410	180	0(0.0%)	0	0	0	D
chr19	37791689	37791869	180	0(0.0%)	0	0	0	D
chr19	37789161	37789341	180	0(0.0%)	0	0	0	D
chr19	37786636	37786816	180	0(0.0%)	0	0	0	D
chr19	37781585	37781765	180	0(0.0%)	0	0	0	D
chr19	37779061	37779241	180	0(0.0%)	0	0	0	D
chr19	37776533	37776713	180	0(0.0%)	0	0	0	D
chr9	120394378	120394558	180	0(0.0%)	0	0	0	D
chr19	37774015	37774195	180	0(0.0%)	0	0	0	D
chr19	37771488	37771668	180	0(0.0%)	0	0	0	D
chr19	37768960	37769140	180	0(0.0%)	0	0	0	D
chr11	26000329	26000509	180	0(0.0%)	0	0	0	D
chr19	37766422	37766602	180	0(0.0%)	0	0	0	D
chr9	118019393	118019573	180	0(0.0%)	0	0	0	D
chr19	37763895	37764075	180	0(0.0%)	0	0	0	D
chr19	37761354	37761534	180	0(0.0%)	0	0	0	D
chr9	114868703	114868883	180	0(0.0%)	0	0	0	D
chr9	114559174	114559354	180	0(0.0%)	0	0	0	D
chr19	37173798	37173978	180	0(0.0%)	0	0	0	D
chr19	36798893	36799073	180	0(0.0%)	0	0	0	D
chr19	36796365	36796545	180	0(0.0%)	0	0	0	D
chr19	36793850	36794030	180	0(0.0%)	0	0	0	D
chr19	36791318	36791498	180	0(0.0%)	0	0	0	D
chr19	36788783	36788963	180	0(0.0%)	0	0	0	D
chr9	110341778	110341958	180	0(0.0%)	0	0	0	D
chr19	36786248	36786428	180	0(0.0%)	0	0	0	D
chr19	36783725	36783905	180	0(0.0%)	0	0	0	D
chr11	31214084	31214264	180	0(0.0%)	0	0	0	D
chr9	106111967	106112147	180	0(0.0%)	0	0	0	D
chr11	31853114	31853294	180	0(0.0%)	0	0	0	D
chr19	36781199	36781379	180	0(0.0%)	0	0	0	D
chr11	32783241	32783421	180	0(0.0%)	0	0	0	D
chr19	36778662	36778842	180	0(0.0%)	0	0	0	D
chr11	33764600	33764780	180	0(0.0%)	0	0	0	D
chr9	105332273	105332453	180	0(0.0%)	0	0	0	D
chr11	34887907	34888087	180	0(0.0%)	0	0	0	D
chr11	34922797	34922977	180	0(0.0%)	0	0	0	D
chr11	35040683	35040863	180	0(0.0%)	0	0	0	D
chr19	36776126	36776306	180	0(0.0%)	0	0	0	D
chr9	104880355	104880535	180	0(0.0%)	0	0	0	D
chr19	36773593	36773773	180	0(0.0%)	0	0	0	D
chr11	36307275	36307455	180	0(0.0%)	0	0	0	D
chr19	36771056	36771236	180	0(0.0%)	0	0	0	D
chr19	36768522	36768702	180	0(0.0%)	0	0	0	D
chr11	37640115	37640295	180	0(0.0%)	0	0	0	D
chr9	104539146	104539326	180	0(0.0%)	0	0	0	D
chr19	36765967	36766147	180	0(0.0%)	0	0	0	D
chr9	104536814	104536994	180	0(0.0%)	0	0	0	D
chr9	103142404	103142584	180	0(0.0%)	0	0	0	D
chr19	36763426	36763606	180	0(0.0%)	0	0	0	D
chr19	36760925	36761105	180	0(0.0%)	0	0	0	D
chr11	44045916	44046096	180	0(0.0%)	0	0	0	D
chr6	40946801	40946981	180	0(0.0%)	0	0	0	D
chr19	35881823	35882003	180	0(0.0%)	0	0	0	D
chr19	33521738	33521918	180	0(0.0%)	0	0	0	D
chr6	46995005	46995185	180	0(0.0%)	0	0	0	D
chr6	47357909	47358089	180	0(0.0%)	0	0	0	D
chr19	30262604	30262784	180	0(0.0%)	0	0	0	D
chr11	49746419	49746599	180	0(0.0%)	0	0	0	D
chr11	54965521	54965701	180	0(0.0%)	0	0	0	D
chr11	55501539	55501719	180	0(0.0%)	0	0	0	D
chr6	49214529	49214709	180	0(0.0%)	0	0	0	D
chr19	29745733	29745913	180	0(0.0%)	0	0	0	D
chr11	56759144	56759324	180	0(0.0%)	0	0	0	D
chr11	56876417	56876597	180	0(0.0%)	0	0	0	D
chr11	56905580	56905760	180	0(0.0%)	0	0	0	D
chr6	49410217	49410397	180	0(0.0%)	0	0	0	D
chr19	22842310	22842490	180	0(0.0%)	0	0	0	D
chr19	18769599	18769779	180	0(0.0%)	0	0	0	D
chr11	58992724	58992904	180	0(0.0%)	0	0	0	D
chr11	59850056	59850236	180	0(0.0%)	0	0	0	D
chr9	100805852	100806034	182	0(0.0%)	0	0	0	D
chr19	18586034	18586214	180	0(0.0%)	0	0	0	D
chr19	18434756	18434936	180	0(0.0%)	0	0	0	D
chr9	99933875	99934055	180	0(0.0%)	0	0	0	D
chr19	17479350	17479530	180	0(0.0%)	0	0	0	D
chr11	61806057	61806237	180	0(0.0%)	0	0	0	D
chr19	17191208	17191388	180	0(0.0%)	0	0	0	D
chr11	64270312	64270612	300	0(0.0%)	0	0	0	D
chr19	17121432	17121612	180	0(0.0%)	0	0	0	D
chr19	15998590	15998770	180	0(0.0%)	0	0	0	D
chr11	66171240	66171420	180	0(0.0%)	0	0	0	D
chr19	15778728	15778908	180	0(0.0%)	0	0	0	D
chr19	14753355	14753535	180	0(0.0%)	0	0	0	D
chr19	14571971	14572151	180	0(0.0%)	0	0	0	D
chr11	68793028	68793208	180	0(0.0%)	0	0	0	D
chr19	12756902	12757082	180	0(0.0%)	0	0	0	D
chr11	69792960	69793248	288	0(0.0%)	0	0	0	D
chr11	69888538	69888718	180	0(0.0%)	0	0	0	D
chr9	97657253	97657433	180	0(0.0%)	0	0	0	D
chr19	10707799	10707979	180	0(0.0%)	0	0	0	D
chr9	97424179	97424359	180	0(0.0%)	0	0	0	D
chr6	56061794	56061974	180	0(0.0%)	0	0	0	D
chr19	7403407	7403587	180	0(0.0%)	0	0	0	D
chr11	73972211	73972391	180	0(0.0%)	0	0	0	D
chr9	97015045	97015225	180	0(0.0%)	0	0	0	D
chr19	7056951	7057131	180	0(0.0%)	0	0	0	D
chr19	7032127	7032307	180	0(0.0%)	0	0	0	D
chr19	6539686	6539866	180	0(0.0%)	0	0	0	D
chr6	63580054	63580234	180	0(0.0%)	0	0	0	D
chr19	5605864	5606044	180	0(0.0%)	0	0	0	D
chr9	94882823	94883003	180	0(0.0%)	0	0	0	D
chr9	94364839	94365019	180	0(0.0%)	0	0	0	D
chr9	93682843	93683039	196	0(0.0%)	0	0	0	D
chr9	93126229	93126409	180	0(0.0%)	0	0	0	D
chr19	2675959	2676139	180	0(0.0%)	0	0	0	D
chr19	1642103	1642283	180	0(0.0%)	0	0	0	D
chr19	309674	309854	180	0(0.0%)	0	0	0	D
chr11	80467702	80467882	180	0(0.0%)	0	0	0	D
chr6	66743529	66743709	180	0(0.0%)	0	0	0	D
chr6	68841239	68841419	180	0(0.0%)	0	0	0	D
chr11	80995615	80995795	180	0(0.0%)	0	0	0	D
chr11	81497608	81497788	180	0(0.0%)	0	0	0	D
chr18	74867058	74867238	180	0(0.0%)	0	0	0	D
chr9	90307457	90307637	180	0(0.0%)	0	0	0	D
chr6	72362480	72362660	180	0(0.0%)	0	0	0	D
chr11	84224495	84224675	180	0(0.0%)	0	0	0	D
chr18	73796282	73796462	180	0(0.0%)	0	0	0	D
chr9	84028220	84028400	180	0(0.0%)	0	0	0	D
chr9	82846933	82847113	180	0(0.0%)	0	0	0	D
chr11	86888990	86889170	180	0(0.0%)	0	0	0	D
chr6	74869193	74869373	180	0(0.0%)	0	0	0	D
chr18	69404465	69404645	180	0(0.0%)	0	0	0	D
chr18	67039076	67039256	180	0(0.0%)	0	0	0	D
chr18	66839506	66839686	180	0(0.0%)	0	0	0	D
chr9	80370027	80370207	180	0(0.0%)	0	0	0	D
chr11	88631271	88631451	180	0(0.0%)	0	0	0	D
chr18	66685199	66685379	180	0(0.0%)	0	0	0	D
chr6	78933800	78933980	180	0(0.0%)	0	0	0	D
chr18	60866500	60866680	180	0(0.0%)	0	0	0	D
chr18	60865926	60866106	180	0(0.0%)	0	0	0	D
chr6	83237410	83237590	180	0(0.0%)	0	0	0	D
chr6	84198322	84198502	180	0(0.0%)	0	0	0	D
chr18	57144512	57144692	180	0(0.0%)	0	0	0	D
chr9	78609906	78610086	180	0(0.0%)	0	0	0	D
chr18	53370726	53370906	180	0(0.0%)	0	0	0	D
chr11	92847668	92847848	180	0(0.0%)	0	0	0	D
chr6	88567818	88567998	180	0(0.0%)	0	0	0	D
chr11	93567218	93567398	180	0(0.0%)	0	0	0	D
chr6	88748565	88748745	180	0(0.0%)	0	0	0	D
chr18	50560432	50560612	180	0(0.0%)	0	0	0	D
chr6	91547644	91547824	180	0(0.0%)	0	0	0	D
chr9	74173706	74173886	180	0(0.0%)	0	0	0	D
chr6	95043278	95043458	180	0(0.0%)	0	0	0	D
chr9	73134676	73134856	180	0(0.0%)	0	0	0	D
chr18	48812347	48812527	180	0(0.0%)	0	0	0	D
chr18	47267096	47267276	180	0(0.0%)	0	0	0	D
chr6	96852466	96852646	180	0(0.0%)	0	0	0	D
chr18	45317511	45317691	180	0(0.0%)	0	0	0	D
chr9	71187681	71187861	180	0(0.0%)	0	0	0	D
chr11	98713419	98713599	180	0(0.0%)	0	0	0	D
chr18	44623444	44623624	180	0(0.0%)	0	0	0	D
chr6	102790796	102790976	180	0(0.0%)	0	0	0	D
chr9	70927578	70927758	180	0(0.0%)	0	0	0	D
chr18	39122696	39122876	180	0(0.0%)	0	0	0	D
chr6	103565552	103565732	180	0(0.0%)	0	0	0	D
chr9	70730069	70730249	180	0(0.0%)	0	0	0	D
chr6	105166933	105167113	180	0(0.0%)	0	0	0	D
chr11	100137929	100138109	180	0(0.0%)	0	0	0	D
chr11	100345537	100345717	180	0(0.0%)	0	0	0	D
chr6	107302346	107302526	180	0(0.0%)	0	0	0	D
chr6	108467829	108468009	180	0(0.0%)	0	0	0	D
chr9	70645384	70645564	180	0(0.0%)	0	0	0	D
chr9	69449186	69449366	180	0(0.0%)	0	0	0	D
chr9	69191744	69191924	180	0(0.0%)	0	0	0	D
chr18	33684877	33685057	180	0(0.0%)	0	0	0	D
chr18	31713582	31713762	180	0(0.0%)	0	0	0	D
chr11	104505070	104505250	180	0(0.0%)	0	0	0	D
chr18	30506413	30506593	180	0(0.0%)	0	0	0	D
chr9	68298540	68298720	180	0(0.0%)	0	0	0	D
chr9	67793518	67793698	180	0(0.0%)	0	0	0	D
chr9	67789703	67789883	180	0(0.0%)	0	0	0	D
chr18	29301768	29301950	182	0(0.0%)	0	0	0	D
chr9	67770712	67770892	180	0(0.0%)	0	0	0	D
chr18	24733435	24733615	180	0(0.0%)	0	0	0	D
chr11	107815009	107815189	180	0(0.0%)	0	0	0	D
chr9	46390435	46390615	180	0(0.0%)	0	0	0	D
chr11	108074819	108074999	180	0(0.0%)	0	0	0	D
chr11	108971876	108972056	180	0(0.0%)	0	0	0	D
chr18	23202619	23202799	180	0(0.0%)	0	0	0	D
chr18	20859483	20859663	180	0(0.0%)	0	0	0	D
chr11	110928729	110928909	180	0(0.0%)	0	0	0	D
chr18	19529476	19529656	180	0(0.0%)	0	0	0	D
chr9	46368779	46368959	180	0(0.0%)	0	0	0	D
chr11	112222109	112222289	180	0(0.0%)	0	0	0	D
chr18	18658251	18658431	180	0(0.0%)	0	0	0	D
chr11	112660635	112660815	180	0(0.0%)	0	0	0	D
chr9	46135331	46135511	180	0(0.0%)	0	0	0	D
chr18	10720228	10720408	180	0(0.0%)	0	0	0	D
chr11	113866193	113866373	180	0(0.0%)	0	0	0	D
chr6	118951397	118951577	180	0(0.0%)	0	0	0	D
chr9	45749004	45749184	180	0(0.0%)	0	0	0	D
chr9	45729958	45730138	180	0(0.0%)	0	0	0	D
chr9	45727534	45727714	180	0(0.0%)	0	0	0	D
chr9	45442820	45443000	180	0(0.0%)	0	0	0	D
chr18	9340985	9341165	180	0(0.0%)	0	0	0	D
chr18	8410596	8410776	180	0(0.0%)	0	0	0	D
chr18	7921036	7921216	180	0(0.0%)	0	0	0	D
chr18	6288121	6288301	180	0(0.0%)	0	0	0	D
chr11	117812789	117812969	180	0(0.0%)	0	0	0	D
chr9	44990743	44990923	180	0(0.0%)	0	0	0	D
chr18	4356998	4357178	180	0(0.0%)	0	0	0	D
chr6	121229999	121230181	182	0(0.0%)	0	0	0	D
chr11	118872143	118872323	180	0(0.0%)	0	0	0	D
chr18	3663922	3664102	180	0(0.0%)	0	0	0	D
chr9	44151825	44152005	180	0(0.0%)	0	0	0	D
chr9	44068636	44068816	180	0(0.0%)	0	0	0	D
chr6	122186367	122186547	180	0(0.0%)	0	0	0	D
chr9	43166814	43166994	180	0(0.0%)	0	0	0	D
chr18	878810	878990	180	0(0.0%)	0	0	0	D
chr17	80813403	80813583	180	0(0.0%)	0	0	0	D
chr6	122227772	122227952	180	0(0.0%)	0	0	0	D
chr6	124235327	124235507	180	0(0.0%)	0	0	0	D
chr17	78906555	78906735	180	0(0.0%)	0	0	0	D
chr17	72724703	72724883	180	0(0.0%)	0	0	0	D
chr11	124231293	124231473	180	0(0.0%)	0	0	0	D
chr17	71876662	71876842	180	0(0.0%)	0	0	0	D
chr17	71144448	71144628	180	0(0.0%)	0	0	0	D
chr11	125663467	125663647	180	0(0.0%)	0	0	0	D
chr9	42334862	42335042	180	0(0.0%)	0	0	0	D
chr17	70634554	70634734	180	0(0.0%)	0	0	0	D
chr6	131425926	131426106	180	0(0.0%)	0	0	0	D
chr17	68799667	68799847	180	0(0.0%)	0	0	0	D
chr9	42250573	42250753	180	0(0.0%)	0	0	0	D
chr9	41807253	41807433	180	0(0.0%)	0	0	0	D
chr17	68664695	68664875	180	0(0.0%)	0	0	0	D
chr6	132318504	132318684	180	0(0.0%)	0	0	0	D
chr17	67834486	67834666	180	0(0.0%)	0	0	0	D
chr17	66307668	66307848	180	0(0.0%)	0	0	0	D
chr6	136068512	136068692	180	0(0.0%)	0	0	0	D
chr9	39662221	39662401	180	0(0.0%)	0	0	0	D
chr9	38540463	38540643	180	0(0.0%)	0	0	0	D
chr9	37815045	37815225	180	0(0.0%)	0	0	0	D
chr6	138257370	138257550	180	0(0.0%)	0	0	0	D
chr17	58363678	58363858	180	0(0.0%)	0	0	0	D
chr6	140513378	140513558	180	0(0.0%)	0	0	0	D
chr9	36863490	36863670	180	0(0.0%)	0	0	0	D
chr17	52930754	52930934	180	0(0.0%)	0	0	0	D
chr6	141788172	141788352	180	0(0.0%)	0	0	0	D
chr9	36326799	36326979	180	0(0.0%)	0	0	0	D
chr11	133537024	133537204	180	0(0.0%)	0	0	0	D
chr9	33765575	33765755	180	0(0.0%)	0	0	0	D
chr17	50370808	50370988	180	0(0.0%)	0	0	0	D
chr17	50036567	50036747	180	0(0.0%)	0	0	0	D
chr17	49962235	49962415	180	0(0.0%)	0	0	0	D
chr12	828021	828201	180	0(0.0%)	0	0	0	D
chr12	1088648	1088828	180	0(0.0%)	0	0	0	D
chr6	141835459	141835639	180	0(0.0%)	0	0	0	D
chr17	49500384	49500564	180	0(0.0%)	0	0	0	D
chr9	32610365	32610545	180	0(0.0%)	0	0	0	D
chr9	32475419	32475599	180	0(0.0%)	0	0	0	D
chr12	2829070	2829250	180	0(0.0%)	0	0	0	D
chr12	2829364	2829544	180	0(0.0%)	0	0	0	D
chr9	31855867	31856047	180	0(0.0%)	0	0	0	D
chr6	142447323	142447503	180	0(0.0%)	0	0	0	D
chr9	30349833	30350013	180	0(0.0%)	0	0	0	D
chr6	143431202	143431382	180	0(0.0%)	0	0	0	D
chr6	145607498	145607678	180	0(0.0%)	0	0	0	D
chr12	6284852	6285032	180	0(0.0%)	0	0	0	D
chr9	29513843	29514023	180	0(0.0%)	0	0	0	D
chr9	26729038	26729218	180	0(0.0%)	0	0	0	D
chr17	45520447	45520627	180	0(0.0%)	0	0	0	D
chr17	44568137	44568317	180	0(0.0%)	0	0	0	D
chr9	26652613	26652793	180	0(0.0%)	0	0	0	D
chr6	147370048	147370228	180	0(0.0%)	0	0	0	D
chr17	41318076	41318256	180	0(0.0%)	0	0	0	D
chr17	39132826	39133006	180	0(0.0%)	0	0	0	D
chr6	150508308	150508488	180	0(0.0%)	0	0	0	D
chr6	150841766	150841946	180	0(0.0%)	0	0	0	D
chr12	14626149	14626329	180	0(0.0%)	0	0	0	D
chr9	25016561	25016741	180	0(0.0%)	0	0	0	D
chr6	152732798	152732978	180	0(0.0%)	0	0	0	D
chr17	31804360	31804540	180	0(0.0%)	0	0	0	D
chr17	31609388	31609568	180	0(0.0%)	0	0	0	D
chr6	153239270	153239450	180	0(0.0%)	0	0	0	D
chr6	153674899	153675079	180	0(0.0%)	0	0	0	D
chr12	17688809	17688989	180	0(0.0%)	0	0	0	D
chr12	18108364	18108544	180	0(0.0%)	0	0	0	D
chr17	26868493	26868673	180	0(0.0%)	0	0	0	D
chr6	154210069	154210249	180	0(0.0%)	0	0	0	D
chr17	17737256	17737438	182	0(0.0%)	0	0	0	D
chr6	160974894	160975074	180	0(0.0%)	0	0	0	D
chr12	21179617	21179797	180	0(0.0%)	0	0	0	D
chr12	21261059	21261239	180	0(0.0%)	0	0	0	D
chr12	22328097	22328277	180	0(0.0%)	0	0	0	D
chr17	12496186	12496366	180	0(0.0%)	0	0	0	D
chr9	21355738	21355918	180	0(0.0%)	0	0	0	D
chr12	22768228	22768408	180	0(0.0%)	0	0	0	D
chr9	19731436	19731616	180	0(0.0%)	0	0	0	D
chr17	12466661	12466841	180	0(0.0%)	0	0	0	D
chr17	11611248	11611428	180	0(0.0%)	0	0	0	D
chr6	161011164	161011344	180	0(0.0%)	0	0	0	D
chr6	161541958	161542138	180	0(0.0%)	0	0	0	D
chr17	10635575	10635755	180	0(0.0%)	0	0	0	D
chr6	161714545	161714725	180	0(0.0%)	0	0	0	D
chr17	5914551	5914731	180	0(0.0%)	0	0	0	D
chr9	15698600	15698780	180	0(0.0%)	0	0	0	D
chr6	167546828	167547008	180	0(0.0%)	0	0	0	D
chr6	167775364	167775544	180	0(0.0%)	0	0	0	D
chr6	167907220	167907400	180	0(0.0%)	0	0	0	D
chr9	14638102	14638282	180	0(0.0%)	0	0	0	D
chr12	30977293	30977473	180	0(0.0%)	0	0	0	D
chr16	89255026	89255206	180	0(0.0%)	0	0	0	D
chr6	168804332	168804512	180	0(0.0%)	0	0	0	D
chr6	170021934	170022114	180	0(0.0%)	0	0	0	D
chr16	86175844	86176024	180	0(0.0%)	0	0	0	D
chr12	37877957	37878137	180	0(0.0%)	0	0	0	D
chr7	1694967	1695147	180	0(0.0%)	0	0	0	D
chr12	40254605	40254785	180	0(0.0%)	0	0	0	D
chr16	84982651	84982831	180	0(0.0%)	0	0	0	D
chr16	83469345	83469525	180	0(0.0%)	0	0	0	D
chr7	2821968	2822148	180	0(0.0%)	0	0	0	D
chr12	42018002	42018182	180	0(0.0%)	0	0	0	D
chr12	42293812	42293992	180	0(0.0%)	0	0	0	D
chr16	82310634	82310814	180	0(0.0%)	0	0	0	D
chr16	81798682	81798862	180	0(0.0%)	0	0	0	D
chr12	45273840	45274020	180	0(0.0%)	0	0	0	D
chr12	45403102	45403282	180	0(0.0%)	0	0	0	D
chr7	2960012	2960192	180	0(0.0%)	0	0	0	D
chr7	4484953	4485133	180	0(0.0%)	0	0	0	D
chr12	46650336	46650516	180	0(0.0%)	0	0	0	D
chr7	4541356	4541536	180	0(0.0%)	0	0	0	D
chr7	6896967	6897147	180	0(0.0%)	0	0	0	D
chr9	13198661	13198841	180	0(0.0%)	0	0	0	D
chr7	6997994	6998174	180	0(0.0%)	0	0	0	D
chr12	49818913	49819093	180	0(0.0%)	0	0	0	D
chr12	50273400	50273580	180	0(0.0%)	0	0	0	D
chr16	76801145	76801325	180	0(0.0%)	0	0	0	D
chr9	11454446	11454626	180	0(0.0%)	0	0	0	D
chr7	10071913	10072093	180	0(0.0%)	0	0	0	D
chr12	52493019	52493199	180	0(0.0%)	0	0	0	D
chr16	75233947	75234127	180	0(0.0%)	0	0	0	D
chr7	10894198	10894378	180	0(0.0%)	0	0	0	D
chr7	11598550	11598730	180	0(0.0%)	0	0	0	D
chr16	66691368	66691548	180	0(0.0%)	0	0	0	D
chr7	15993180	15993360	180	0(0.0%)	0	0	0	D
chr16	61993371	61993551	180	0(0.0%)	0	0	0	D
chr16	61508670	61508850	180	0(0.0%)	0	0	0	D
chr7	20025582	20025762	180	0(0.0%)	0	0	0	D
chr12	56799668	56799848	180	0(0.0%)	0	0	0	D
chr7	21593256	21593436	180	0(0.0%)	0	0	0	D
chr9	1629966	1630146	180	0(0.0%)	0	0	0	D
chr16	59474024	59474204	180	0(0.0%)	0	0	0	D
chr12	59332299	59332479	180	0(0.0%)	0	0	0	D
chr12	60924535	60924715	180	0(0.0%)	0	0	0	D
chr12	61482689	61482869	180	0(0.0%)	0	0	0	D
chr7	22789795	22789975	180	0(0.0%)	0	0	0	D
chr16	56609193	56609373	180	0(0.0%)	0	0	0	D
chr12	61807252	61807432	180	0(0.0%)	0	0	0	D
chr12	61844181	61844361	180	0(0.0%)	0	0	0	D
chr16	56068614	56068794	180	0(0.0%)	0	0	0	D
chr9	669674	669854	180	0(0.0%)	0	0	0	D
chr16	56024584	56024764	180	0(0.0%)	0	0	0	D
chr12	64465813	64465993	180	0(0.0%)	0	0	0	D
chr16	55993700	55993880	180	0(0.0%)	0	0	0	D
chr9	108415	108595	180	0(0.0%)	0	0	0	D
chr8	146093716	146093896	180	0(0.0%)	0	0	0	D
chr16	54664772	54664952	180	0(0.0%)	0	0	0	D
chr7	31049739	31049919	180	0(0.0%)	0	0	0	D
chr7	31355977	31356157	180	0(0.0%)	0	0	0	D
chr7	37958995	37959175	180	0(0.0%)	0	0	0	D
chr16	47298419	47298599	180	0(0.0%)	0	0	0	D
chr7	39096187	39096367	180	0(0.0%)	0	0	0	D
chr8	143446911	143447091	180	0(0.0%)	0	0	0	D
chr16	34414449	34414629	180	0(0.0%)	0	0	0	D
chr8	143272383	143272563	180	0(0.0%)	0	0	0	D
chr16	33958369	33958549	180	0(0.0%)	0	0	0	D
chr16	33957995	33958175	180	0(0.0%)	0	0	0	D
chr16	29384612	29384792	180	0(0.0%)	0	0	0	D
chr16	28345801	28345981	180	0(0.0%)	0	0	0	D
chr16	27881367	27881547	180	0(0.0%)	0	0	0	D
chr12	75231897	75232077	180	0(0.0%)	0	0	0	D
chr12	76166695	76166875	180	0(0.0%)	0	0	0	D
chr16	27696046	27696226	180	0(0.0%)	0	0	0	D
chr16	27638300	27638480	180	0(0.0%)	0	0	0	D
chr7	42423870	42424050	180	0(0.0%)	0	0	0	D
chr12	78629624	78629804	180	0(0.0%)	0	0	0	D
chr12	79044893	79045073	180	0(0.0%)	0	0	0	D
chr16	25316563	25316743	180	0(0.0%)	0	0	0	D
chr16	24095143	24095323	180	0(0.0%)	0	0	0	D
chr12	80620057	80620237	180	0(0.0%)	0	0	0	D
chr12	81022869	81023049	180	0(0.0%)	0	0	0	D
chr16	23910890	23911070	180	0(0.0%)	0	0	0	D
chr7	45209268	45209448	180	0(0.0%)	0	0	0	D
chr16	19075596	19075776	180	0(0.0%)	0	0	0	D
chr8	141357416	141357596	180	0(0.0%)	0	0	0	D
chr16	18498821	18499001	180	0(0.0%)	0	0	0	D
chr16	18011701	18011881	180	0(0.0%)	0	0	0	D
chr16	14147012	14147192	180	0(0.0%)	0	0	0	D
chr8	138170263	138170443	180	0(0.0%)	0	0	0	D
chr7	47837784	47837964	180	0(0.0%)	0	0	0	D
chr7	49108349	49108529	180	0(0.0%)	0	0	0	D
chr12	84426321	84426501	180	0(0.0%)	0	0	0	D
chr7	49262895	49263075	180	0(0.0%)	0	0	0	D
chr7	52891836	52892016	180	0(0.0%)	0	0	0	D
chr7	53779441	53779621	180	0(0.0%)	0	0	0	D
chr16	2929617	2929797	180	0(0.0%)	0	0	0	D
chr12	86438193	86438373	180	0(0.0%)	0	0	0	D
chr12	88016663	88016843	180	0(0.0%)	0	0	0	D
chr16	1410095	1410275	180	0(0.0%)	0	0	0	D
chr8	135017017	135017197	180	0(0.0%)	0	0	0	D
chr15	101481380	101481560	180	0(0.0%)	0	0	0	D
chr7	56998978	56999158	180	0(0.0%)	0	0	0	D
chr12	89652046	89652226	180	0(0.0%)	0	0	0	D
chr7	57879795	57879975	180	0(0.0%)	0	0	0	D
chr7	61857943	61858123	180	0(0.0%)	0	0	0	D
chr12	91665153	91665333	180	0(0.0%)	0	0	0	D
chr7	63105905	63106085	180	0(0.0%)	0	0	0	D
chr8	133035203	133035383	180	0(0.0%)	0	0	0	D
chr8	132112216	132112396	180	0(0.0%)	0	0	0	D
chr12	93647367	93647547	180	0(0.0%)	0	0	0	D
chr7	63898542	63898722	180	0(0.0%)	0	0	0	D
chr7	64232611	64232791	180	0(0.0%)	0	0	0	D
chr12	94715191	94715371	180	0(0.0%)	0	0	0	D
chr15	95979723	95979903	180	0(0.0%)	0	0	0	D
chr12	95156242	95156422	180	0(0.0%)	0	0	0	D
chr15	94268276	94268456	180	0(0.0%)	0	0	0	D
chr15	93919162	93919342	180	0(0.0%)	0	0	0	D
chr15	93328706	93328886	180	0(0.0%)	0	0	0	D
chr8	130027557	130027737	180	0(0.0%)	0	0	0	D
chr7	65668059	65668239	180	0(0.0%)	0	0	0	D
chr15	92423564	92423744	180	0(0.0%)	0	0	0	D
chr12	100031541	100031721	180	0(0.0%)	0	0	0	D
chr15	92260461	92260641	180	0(0.0%)	0	0	0	D
chr15	91806746	91806926	180	0(0.0%)	0	0	0	D
chr15	91277844	91278024	180	0(0.0%)	0	0	0	D
chr15	90556648	90556828	180	0(0.0%)	0	0	0	D
chr7	65812401	65812581	180	0(0.0%)	0	0	0	D
chr12	102766044	102766224	180	0(0.0%)	0	0	0	D
chr15	89593380	89593560	180	0(0.0%)	0	0	0	D
chr12	103376028	103376208	180	0(0.0%)	0	0	0	D
chr15	87645533	87645713	180	0(0.0%)	0	0	0	D
chr7	68552679	68552859	180	0(0.0%)	0	0	0	D
chr15	86554811	86554991	180	0(0.0%)	0	0	0	D
chr12	104423898	104424078	180	0(0.0%)	0	0	0	D
chr12	104883742	104883922	180	0(0.0%)	0	0	0	D
chr15	86440240	86440420	180	0(0.0%)	0	0	0	D
chr15	86439944	86440190	246	0(0.0%)	0	0	0	D
chr15	86342585	86342765	180	0(0.0%)	0	0	0	D
chr7	70380562	70380742	180	0(0.0%)	0	0	0	D
chr12	107707529	107707711	182	0(0.0%)	0	0	0	D
chr15	84523725	84523905	180	0(0.0%)	0	0	0	D
chr7	71448378	71448558	180	0(0.0%)	0	0	0	D
chr8	128088618	128088798	180	0(0.0%)	0	0	0	D
chr15	79744901	79745081	180	0(0.0%)	0	0	0	D
chr7	71602107	71602287	180	0(0.0%)	0	0	0	D
chr12	110532988	110533168	180	0(0.0%)	0	0	0	D
chr7	80748693	80748873	180	0(0.0%)	0	0	0	D
chr7	81810099	81810279	180	0(0.0%)	0	0	0	D
chr12	111572349	111572529	180	0(0.0%)	0	0	0	D
chr15	74690817	74690997	180	0(0.0%)	0	0	0	D
chr7	89329526	89329706	180	0(0.0%)	0	0	0	D
chr12	113136244	113136584	340	0(0.0%)	0	0	0	D
chr12	113389867	113390047	180	0(0.0%)	0	0	0	D
chr7	94808219	94808399	180	0(0.0%)	0	0	0	D
chr12	113785835	113786015	180	0(0.0%)	0	0	0	D
chr7	97854819	97854999	180	0(0.0%)	0	0	0	D
chr12	114062531	114062711	180	0(0.0%)	0	0	0	D
chr15	61727003	61727183	180	0(0.0%)	0	0	0	D
chr15	61462503	61462683	180	0(0.0%)	0	0	0	D
chr7	99608895	99609075	180	0(0.0%)	0	0	0	D
chr15	59734899	59735079	180	0(0.0%)	0	0	0	D
chr8	123475621	123475801	180	0(0.0%)	0	0	0	D
chr7	105342942	105343122	180	0(0.0%)	0	0	0	D
chr15	55589172	55589352	180	0(0.0%)	0	0	0	D
chr15	54375625	54375805	180	0(0.0%)	0	0	0	D
chr8	122241073	122241253	180	0(0.0%)	0	0	0	D
chr8	121229038	121229218	180	0(0.0%)	0	0	0	D
chr15	51823344	51823524	180	0(0.0%)	0	0	0	D
chr12	116060472	116060652	180	0(0.0%)	0	0	0	D
chr15	48639405	48639585	180	0(0.0%)	0	0	0	D
chr12	117328653	117328833	180	0(0.0%)	0	0	0	D
chr12	118135699	118135879	180	0(0.0%)	0	0	0	D
chr7	111277016	111277196	180	0(0.0%)	0	0	0	D
chr12	118283010	118283190	180	0(0.0%)	0	0	0	D
chr8	120273091	120273271	180	0(0.0%)	0	0	0	D
chr7	112212139	112212319	180	0(0.0%)	0	0	0	D
chr8	115713644	115713824	180	0(0.0%)	0	0	0	D
chr12	121551087	121551267	180	0(0.0%)	0	0	0	D
chr12	122047426	122047606	180	0(0.0%)	0	0	0	D
chr7	113262523	113262703	180	0(0.0%)	0	0	0	D
chr15	46699515	46699695	180	0(0.0%)	0	0	0	D
chr12	124301470	124301650	180	0(0.0%)	0	0	0	D
chr15	45173545	45173727	182	0(0.0%)	0	0	0	D
chr15	44931421	44931601	180	0(0.0%)	0	0	0	D
chr15	43003034	43003214	180	0(0.0%)	0	0	0	D
chr8	114471164	114471344	180	0(0.0%)	0	0	0	D
chr12	126235496	126235676	180	0(0.0%)	0	0	0	D
chr8	112119264	112119444	180	0(0.0%)	0	0	0	D
chr15	42582035	42582215	180	0(0.0%)	0	0	0	D
chr15	41892077	41892257	180	0(0.0%)	0	0	0	D
chr7	117045433	117045613	180	0(0.0%)	0	0	0	D
chr7	118085219	118085399	180	0(0.0%)	0	0	0	D
chr7	118938289	118938469	180	0(0.0%)	0	0	0	D
chr15	36621447	36621627	180	0(0.0%)	0	0	0	D
chr15	36030159	36030339	180	0(0.0%)	0	0	0	D
chr8	103223149	103223329	180	0(0.0%)	0	0	0	D
chr15	35900828	35901008	180	0(0.0%)	0	0	0	D
chr15	35861585	35861765	180	0(0.0%)	0	0	0	D
chr15	35788022	35788202	180	0(0.0%)	0	0	0	D
chr7	119594790	119594970	180	0(0.0%)	0	0	0	D
chr15	34464870	34465050	180	0(0.0%)	0	0	0	D
chr15	32502913	32503093	180	0(0.0%)	0	0	0	D
chr15	32279865	32280045	180	0(0.0%)	0	0	0	D
chr12	129962331	129962511	180	0(0.0%)	0	0	0	D
chr8	101766370	101766550	180	0(0.0%)	0	0	0	D
chr8	100029450	100029630	180	0(0.0%)	0	0	0	D
chr15	30611886	30612066	180	0(0.0%)	0	0	0	D
chr15	30224450	30224630	180	0(0.0%)	0	0	0	D
chr15	29878389	29878569	180	0(0.0%)	0	0	0	D
chr15	29612770	29612950	180	0(0.0%)	0	0	0	D
chr15	28469229	28469409	180	0(0.0%)	0	0	0	D
chr15	28345155	28345335	180	0(0.0%)	0	0	0	D
chr12	131513068	131513248	180	0(0.0%)	0	0	0	D
chr12	131832413	131832593	180	0(0.0%)	0	0	0	D
chr7	122491932	122492112	180	0(0.0%)	0	0	0	D
chr7	122790783	122790963	180	0(0.0%)	0	0	0	D
chr7	123288317	123288497	180	0(0.0%)	0	0	0	D
chr12	132911993	132912173	180	0(0.0%)	0	0	0	D
chr7	125243298	125243478	180	0(0.0%)	0	0	0	D
chr7	126632782	126632962	180	0(0.0%)	0	0	0	D
chr15	24877809	24877989	180	0(0.0%)	0	0	0	D
chr14	106245992	106246172	180	0(0.0%)	0	0	0	D
chr14	106160883	106161063	180	0(0.0%)	0	0	0	D
chr14	106151092	106151272	180	0(0.0%)	0	0	0	D
chr13	20704085	20704265	180	0(0.0%)	0	0	0	D
chr13	20860722	20860902	180	0(0.0%)	0	0	0	D
chr13	21899636	21899816	180	0(0.0%)	0	0	0	D
chr14	106044395	106044663	268	0(0.0%)	0	0	0	D
chr14	104631879	104632147	268	0(0.0%)	0	0	0	D
chr14	104631652	104631832	180	0(0.0%)	0	0	0	D
chr14	104631139	104631319	180	0(0.0%)	0	0	0	D
chr7	131209055	131209235	180	0(0.0%)	0	0	0	D
chr7	139885992	139886172	180	0(0.0%)	0	0	0	D
chr8	85338598	85338778	180	0(0.0%)	0	0	0	D
chr8	84841107	84841287	180	0(0.0%)	0	0	0	D
chr13	27716205	27716385	180	0(0.0%)	0	0	0	D
chr14	97252319	97252499	180	0(0.0%)	0	0	0	D
chr7	140847580	140847760	180	0(0.0%)	0	0	0	D
chr13	28230400	28230580	180	0(0.0%)	0	0	0	D
chr13	28460396	28460576	180	0(0.0%)	0	0	0	D
chr13	28522417	28522597	180	0(0.0%)	0	0	0	D
chr13	28666922	28667102	180	0(0.0%)	0	0	0	D
chr7	141374880	141375060	180	0(0.0%)	0	0	0	D
chr14	95117433	95117613	180	0(0.0%)	0	0	0	D
chr14	95117232	95117412	180	0(0.0%)	0	0	0	D
chr14	94762945	94763125	180	0(0.0%)	0	0	0	D
chr8	80999218	80999398	180	0(0.0%)	0	0	0	D
chr14	94044871	94045051	180	0(0.0%)	0	0	0	D
chr8	77537818	77537998	180	0(0.0%)	0	0	0	D
chr14	94021596	94021776	180	0(0.0%)	0	0	0	D
chr7	145435999	145436179	180	0(0.0%)	0	0	0	D
chr13	32197655	32197835	180	0(0.0%)	0	0	0	D
chr14	89390798	89390978	180	0(0.0%)	0	0	0	D
chr13	34048520	34048700	180	0(0.0%)	0	0	0	D
chr13	34608339	34608521	182	0(0.0%)	0	0	0	D
chr13	34948307	34948487	180	0(0.0%)	0	0	0	D
chr8	77077180	77077360	180	0(0.0%)	0	0	0	D
chr8	75431676	75431856	180	0(0.0%)	0	0	0	D
chr7	147320971	147321151	180	0(0.0%)	0	0	0	D
chr14	83510114	83510294	180	0(0.0%)	0	0	0	D
chr8	71383694	71383874	180	0(0.0%)	0	0	0	D
chr13	36506480	36506660	180	0(0.0%)	0	0	0	D
chr13	37637641	37637821	180	0(0.0%)	0	0	0	D
chr13	37760031	37760211	180	0(0.0%)	0	0	0	D
chr13	37997058	37997238	180	0(0.0%)	0	0	0	D
chr8	66433403	66433583	180	0(0.0%)	0	0	0	D
chr13	38658061	38658241	180	0(0.0%)	0	0	0	D
chr13	40199412	40199592	180	0(0.0%)	0	0	0	D
chr14	83501243	83501423	180	0(0.0%)	0	0	0	D
chr14	82673097	82673277	180	0(0.0%)	0	0	0	D
chr13	42939426	42939606	180	0(0.0%)	0	0	0	D
chr7	148194033	148194213	180	0(0.0%)	0	0	0	D
chr7	149885972	149886152	180	0(0.0%)	0	0	0	D
chr7	151398505	151398685	180	0(0.0%)	0	0	0	D
chr14	78506192	78506372	180	0(0.0%)	0	0	0	D
chr7	151449657	151449837	180	0(0.0%)	0	0	0	D
chr7	151956491	151956671	180	0(0.0%)	0	0	0	D
chr14	76738706	76739080	374	0(0.0%)	0	0	0	D
chr14	75771868	75772048	180	0(0.0%)	0	0	0	D
chr7	152717529	152717709	180	0(0.0%)	0	0	0	D
chr13	46004310	46004490	180	0(0.0%)	0	0	0	D
chr7	153475346	153475526	180	0(0.0%)	0	0	0	D
chr14	73088724	73088904	180	0(0.0%)	0	0	0	D
chr13	47162983	47163163	180	0(0.0%)	0	0	0	D
chr14	71332097	71332277	180	0(0.0%)	0	0	0	D
chr14	71093470	71093650	180	0(0.0%)	0	0	0	D
chr13	48706840	48707020	180	0(0.0%)	0	0	0	D
chr7	154703124	154703304	180	0(0.0%)	0	0	0	D
chr7	155460839	155461019	180	0(0.0%)	0	0	0	D
chr14	66819645	66819825	180	0(0.0%)	0	0	0	D
chr7	155908268	155908448	180	0(0.0%)	0	0	0	D
chr8	59445310	59445490	180	0(0.0%)	0	0	0	D
chr14	62842249	62842429	180	0(0.0%)	0	0	0	D
chr14	61677433	61677613	180	0(0.0%)	0	0	0	D
chr7	156182668	156182848	180	0(0.0%)	0	0	0	D
chr7	156291242	156291464	222	0(0.0%)	0	0	0	D
chr14	59854534	59854714	180	0(0.0%)	0	0	0	D
chr13	53752439	53752619	180	0(0.0%)	0	0	0	D
chr14	58664076	58664256	180	0(0.0%)	0	0	0	D
chr14	58074701	58074881	180	0(0.0%)	0	0	0	D
chr14	57995150	57995330	180	0(0.0%)	0	0	0	D
chr13	54339284	54339464	180	0(0.0%)	0	0	0	D
chr14	57152552	57152732	180	0(0.0%)	0	0	0	D
chr7	156335533	156335713	180	0(0.0%)	0	0	0	D
chr13	56602232	56602412	180	0(0.0%)	0	0	0	D
chr8	54787241	54787421	180	0(0.0%)	0	0	0	D
chr7	157317706	157317886	180	0(0.0%)	0	0	0	D
chr14	56478950	56479130	180	0(0.0%)	0	0	0	D
chr14	55566473	55566653	180	0(0.0%)	0	0	0	D
chr8	104792	104972	180	0(0.0%)	0	0	0	D
chr13	59440929	59441109	180	0(0.0%)	0	0	0	D
chr14	53200444	53200624	180	0(0.0%)	0	0	0	D
chr14	52579291	52579471	180	0(0.0%)	0	0	0	D
chr8	478736	478916	180	0(0.0%)	0	0	0	D
chr13	61174578	61174758	180	0(0.0%)	0	0	0	D
chr14	49256993	49257173	180	0(0.0%)	0	0	0	D
chr14	47817285	47817465	180	0(0.0%)	0	0	0	D
chr13	62118086	62118266	180	0(0.0%)	0	0	0	D
chr14	45343667	45343847	180	0(0.0%)	0	0	0	D
chr13	62213170	62213350	180	0(0.0%)	0	0	0	D
chr14	41757635	41757815	180	0(0.0%)	0	0	0	D
chr14	40942989	40943169	180	0(0.0%)	0	0	0	D
chr8	51284701	51284881	180	0(0.0%)	0	0	0	D
chr8	50477403	50477583	180	0(0.0%)	0	0	0	D
chr14	39332299	39332479	180	0(0.0%)	0	0	0	D
chr14	37250090	37250270	180	0(0.0%)	0	0	0	D
chr8	2601434	2601614	180	0(0.0%)	0	0	0	D
chr13	66317775	66317955	180	0(0.0%)	0	0	0	D
chr14	37091029	37091209	180	0(0.0%)	0	0	0	D
chr8	39355679	39355859	180	0(0.0%)	0	0	0	D
chr8	39272620	39272800	180	0(0.0%)	0	0	0	D
chr8	37375799	37375979	180	0(0.0%)	0	0	0	D
chr14	37062896	37063076	180	0(0.0%)	0	0	0	D
chr14	34374901	34375081	180	0(0.0%)	0	0	0	D
chr14	31305699	31305879	180	0(0.0%)	0	0	0	D
chr13	70200522	70200702	180	0(0.0%)	0	0	0	D
chr14	30127170	30127350	180	0(0.0%)	0	0	0	D
chr14	28718697	28718877	180	0(0.0%)	0	0	0	D
chr14	24820725	24820905	180	0(0.0%)	0	0	0	D
chr13	72460168	72460348	180	0(0.0%)	0	0	0	D
chr14	23213631	23213811	180	0(0.0%)	0	0	0	D
chr14	22587844	22588024	180	0(0.0%)	0	0	0	D
chr14	22359110	22359290	180	0(0.0%)	0	0	0	D
chr8	8531842	8532022	180	0(0.0%)	0	0	0	D
chr13	74895679	74895859	180	0(0.0%)	0	0	0	D
chr14	21284927	21285107	180	0(0.0%)	0	0	0	D
chr8	35266985	35267165	180	0(0.0%)	0	0	0	D
chr8	9328166	9328346	180	0(0.0%)	0	0	0	D
chr13	113084413	113084593	180	0(0.0%)	0	0	0	D
chr8	30810117	30810297	180	0(0.0%)	0	0	0	D
chr13	77221142	77221322	180	0(0.0%)	0	0	0	D
chr13	78088469	78088649	180	0(0.0%)	0	0	0	D
chr13	109692650	109692830	180	0(0.0%)	0	0	0	D
chr8	17316851	17317031	180	0(0.0%)	0	0	0	D
chr13	106877547	106877727	180	0(0.0%)	0	0	0	D
chr13	105887575	105887755	180	0(0.0%)	0	0	0	D
chr13	104803183	104803363	180	0(0.0%)	0	0	0	D
chr8	20378839	20379019	180	0(0.0%)	0	0	0	D
chr13	97973150	97973330	180	0(0.0%)	0	0	0	D
chr13	96317410	96317590	180	0(0.0%)	0	0	0	D
chr13	81668322	81668502	180	0(0.0%)	0	0	0	D
chr13	81716098	81716278	180	0(0.0%)	0	0	0	D
chr13	82349662	82349842	180	0(0.0%)	0	0	0	D
chr13	95485236	95485416	180	0(0.0%)	0	0	0	D
chr13	94157620	94157800	180	0(0.0%)	0	0	0	D
chr8	24948520	24948700	180	0(0.0%)	0	0	0	D
chr13	93154914	93155094	180	0(0.0%)	0	0	0	D
chr13	91592989	91593169	180	0(0.0%)	0	0	0	D
chr8	28005079	28005261	182	0(0.0%)	0	0	0	D
chr13	85362987	85363167	180	0(0.0%)	0	0	0	D
chr13	87672655	87672835	180	0(0.0%)	0	0	0	D
chr13	87828858	87829038	180	0(0.0%)	0	0	0	D
chr13	87956913	87957093	180	0(0.0%)	0	0	0	D
chr13	90342456	90342636	180	0(0.0%)	0	0	0	D
chr13	90247320	90247500	180	0(0.0%)	0	0	0	D
chr13	89650718	89650898	180	0(0.0%)	0	0	0	D
chr4	134990913	134991093	180	0(0.0%)	0	0	0	D
chr8	27272048	27272228	180	0(0.0%)	0	2	0	C
chr4	2973522	2973702	180	0(0.0%)	0	1	0	C
chr4	5216202	5216382	180	0(0.0%)	0	2	0	C
chr1	4531007	4531187	180	0(0.0%)	2	0	0	C
chr3	188454074	188454254	180	0(0.0%)	1	0	0	C
chr3	187911071	187911251	180	0(0.0%)	0	2	0	C
chr1	4564045	4564225	180	0(0.0%)	0	2	0	C
chr4	5784924	5785104	180	0(0.0%)	1	1	0	C
chr3	181211014	181211194	180	0(0.0%)	1	0	0	C
chrY	23502935	23503115	180	0(0.0%)	0	2	0	C
chr1	6551829	6552009	180	0(0.0%)	2	0	0	C
chr4	7329029	7329209	180	0(0.0%)	0	2	0	C
chr8	28762808	28762988	180	0(0.0%)	0	2	0	C
chr3	177560810	177560990	180	0(0.0%)	0	2	0	C
chr1	7744587	7744767	180	0(0.0%)	0	2	0	C
chr13	93735040	93735220	180	0(0.0%)	1	0	0	C
chr1	12645234	12645414	180	0(0.0%)	0	2	0	C
chr1	14028550	14028730	180	0(0.0%)	1	1	0	C
chr13	82396817	82396997	180	0(0.0%)	0	2	0	C
chr8	22098943	22099123	180	0(0.0%)	1	0	0	C
chr1	15043943	15044123	180	0(0.0%)	0	2	0	C
chr1	15457247	15457427	180	0(0.0%)	1	0	0	C
chr4	7513043	7513223	180	0(0.0%)	1	1	0	C
chr4	7747293	7747473	180	0(0.0%)	1	0	0	C
chr13	97080709	97080889	180	0(0.0%)	0	2	0	C
chr4	8265661	8265865	204	0(0.0%)	0	2	0	C
chr3	165962035	165962215	180	0(0.0%)	0	2	0	C
chr8	29852469	29852649	180	0(0.0%)	1	1	0	C
chr13	98078190	98078370	180	0(0.0%)	0	1	0	C
chr8	20787312	20787492	180	0(0.0%)	0	2	0	C
chr13	99349089	99349269	180	0(0.0%)	1	0	0	C
chr13	99799256	99799436	180	0(0.0%)	0	2	0	C
chr1	18711401	18711581	180	0(0.0%)	1	0	0	C
chrY	17441160	17441340	180	0(0.0%)	1	1	0	C
chr13	101511675	101511855	180	0(0.0%)	1	0	0	C
chr4	9765304	9765484	180	0(0.0%)	2	0	0	C
chr1	19149488	19149668	180	0(0.0%)	0	2	0	C
chr3	149043664	149043844	180	0(0.0%)	1	0	0	C
chr13	79312566	79312746	180	0(0.0%)	0	2	0	C
chr13	105887357	105887539	182	0(0.0%)	1	0	0	C
chr8	29993745	29993925	180	0(0.0%)	1	1	0	C
chrY	10024559	10024739	180	0(0.0%)	0	1	0	C
chr13	78636087	78636267	180	0(0.0%)	1	0	0	C
chr4	10943078	10943258	180	0(0.0%)	0	2	0	C
chr13	109096717	109096897	180	0(0.0%)	0	2	0	C
chr1	25213983	25214163	180	0(0.0%)	1	0	0	C
chr3	142701109	142701289	180	0(0.0%)	1	0	0	C
chr4	14304874	14305054	180	0(0.0%)	0	2	0	C
chr4	14872592	14872772	180	0(0.0%)	1	1	0	C
chr13	111696484	111696664	180	0(0.0%)	1	0	0	C
chr13	112826555	112826735	180	0(0.0%)	0	2	0	C
chr4	16305059	16305303	244	0(0.0%)	0	2	0	C
chr1	30066331	30066511	180	0(0.0%)	1	1	0	C
chr8	11550988	11551168	180	0(0.0%)	0	1	0	C
chrY	2178500	2178680	180	0(0.0%)	2	0	0	C
chr8	9872236	9872416	180	0(0.0%)	1	1	0	C
chr13	76785699	76785879	180	0(0.0%)	1	0	0	C
chr4	21751646	21751826	180	0(0.0%)	1	0	0	C
chr3	129113488	129113803	315	0(0.0%)	1	1	0	C
chr8	8103298	8103478	180	0(0.0%)	0	2	0	C
chr1	37227986	37228324	338	0(0.0%)	0	1	0	C
chr8	37371590	37371770	180	0(0.0%)	1	1	0	C
chr4	25483006	25483186	180	0(0.0%)	0	2	0	C
chr1	37296379	37296559	180	0(0.0%)	0	1	0	C
chr14	23900345	23900525	180	0(0.0%)	1	1	0	C
chrY	886415	886595	180	0(0.0%)	0	1	0	C
chrY	773155	773335	180	0(0.0%)	2	0	0	C
chr3	118184532	118184712	180	0(0.0%)	0	2	0	C
chr8	7241202	7241382	180	0(0.0%)	1	1	0	C
chr8	6318196	6318376	180	0(0.0%)	0	1	0	C
chr8	37375554	37375734	180	0(0.0%)	1	0	0	C
chrY	752652	752832	180	0(0.0%)	0	1	0	C
chr4	32398475	32398655	180	0(0.0%)	0	2	0	C
chrY	679309	679489	180	0(0.0%)	1	1	0	C
chr4	33148087	33148267	180	0(0.0%)	1	0	0	C
chr1	42478784	42478964	180	0(0.0%)	0	2	0	C
chr3	113824434	113824614	180	0(0.0%)	0	2	0	C
chr4	36510869	36511049	180	0(0.0%)	0	1	0	C
chrY	657055	657235	180	0(0.0%)	1	0	0	C
chrY	537616	537796	180	0(0.0%)	0	1	0	C
chr4	38579507	38579687	180	0(0.0%)	1	0	0	C
chr1	44966054	44966234	180	0(0.0%)	0	2	0	C
chr14	34666144	34666324	180	0(0.0%)	0	2	0	C
chr14	35204259	35204439	180	0(0.0%)	0	1	0	C
chr13	68068223	68068403	180	0(0.0%)	0	2	0	C
chr3	107864555	107864735	180	0(0.0%)	1	0	0	C
chr4	40742595	40742775	180	0(0.0%)	1	0	0	C
chr8	41520557	41520737	180	0(0.0%)	1	1	0	C
chr1	50434939	50435119	180	0(0.0%)	1	0	0	C
chr1	54025459	54025639	180	0(0.0%)	1	1	0	C
chr14	37717231	37717411	180	0(0.0%)	1	1	0	C
chr14	37927094	37927274	180	0(0.0%)	2	0	0	C
chrY	347854	348102	248	0(0.0%)	0	1	0	C
chr8	1915612	1915792	180	0(0.0%)	0	2	0	C
chr14	38580325	38580505	180	0(0.0%)	0	2	0	C
chr1	57298320	57298500	180	0(0.0%)	1	1	0	C
chr3	99852131	99852311	180	0(0.0%)	0	2	0	C
chr4	45257652	45257832	180	0(0.0%)	2	0	0	C
chr3	94866661	94866841	180	0(0.0%)	1	0	0	C
chr3	82954634	82954814	180	0(0.0%)	1	0	0	C
chrX	153702151	153702331	180	0(0.0%)	1	1	0	C
chr1	60937598	60937778	180	0(0.0%)	2	0	0	C
chr1	61122489	61122669	180	0(0.0%)	1	1	0	C
chr3	78284839	78285019	180	0(0.0%)	1	0	0	C
chr13	62163909	62164089	180	0(0.0%)	1	0	0	C
chr8	1317456	1317636	180	0(0.0%)	0	2	0	C
chr14	47239966	47240146	180	0(0.0%)	1	0	0	C
chr3	78250869	78251049	180	0(0.0%)	0	2	0	C
chr13	61625205	61625385	180	0(0.0%)	0	2	0	C
chr14	48047339	48047519	180	0(0.0%)	0	1	0	C
chrX	152683298	152683478	180	0(0.0%)	1	1	0	C
chrX	150023036	150023216	180	0(0.0%)	1	1	0	C
chr3	73295217	73295397	180	0(0.0%)	1	1	0	C
chr4	58199069	58199249	180	0(0.0%)	0	2	0	C
chr8	1010425	1010605	180	0(0.0%)	1	1	0	C
chr4	59833042	59833222	180	0(0.0%)	1	0	0	C
chr3	68048360	68048540	180	0(0.0%)	0	1	0	C
chr8	52919942	52920122	180	0(0.0%)	0	2	0	C
chr4	61823704	61823884	180	0(0.0%)	2	0	0	C
chr4	66482089	66482269	180	0(0.0%)	0	2	0	C
chr13	60020275	60020455	180	0(0.0%)	0	1	0	C
chrX	149249891	149250071	180	0(0.0%)	0	2	0	C
chr4	70021065	70021245	180	0(0.0%)	1	0	0	C
chrX	148370231	148370411	180	0(0.0%)	1	0	0	C
chr7	158487103	158487283	180	0(0.0%)	0	1	0	C
chr3	52210722	52210902	180	0(0.0%)	1	0	0	C
chr4	74801162	74801342	180	0(0.0%)	0	2	0	C
chr1	85879785	85879965	180	0(0.0%)	1	0	0	C
chr8	54603775	54603955	180	0(0.0%)	1	1	0	C
chr3	46905383	46905563	180	0(0.0%)	2	0	0	C
chr1	89198497	89198677	180	0(0.0%)	1	0	0	C
chr1	93040725	93040905	180	0(0.0%)	2	0	0	C
chrX	141929074	141929254	180	0(0.0%)	0	2	0	C
chr4	84147973	84148153	180	0(0.0%)	0	2	0	C
chr1	95840527	95840707	180	0(0.0%)	0	1	0	C
chr4	84897729	84897909	180	0(0.0%)	0	2	0	C
chr7	156291873	156292053	180	0(0.0%)	0	2	0	C
chr8	57452132	57452312	180	0(0.0%)	1	1	0	C
chr14	59318682	59318862	180	0(0.0%)	0	2	0	C
chrX	137993509	137993689	180	0(0.0%)	1	1	0	C
chrX	135706922	135707102	180	0(0.0%)	1	0	0	C
chr3	35801093	35801273	180	0(0.0%)	1	1	0	C
chr3	35206672	35206852	180	0(0.0%)	0	1	0	C
chr4	86652097	86652277	180	0(0.0%)	1	1	0	C
chr3	33699605	33699785	180	0(0.0%)	1	1	0	C
chr1	99641261	99641441	180	0(0.0%)	0	2	0	C
chr13	51978156	51978336	180	0(0.0%)	1	1	0	C
chr3	32345176	32345356	180	0(0.0%)	1	0	0	C
chr3	31343593	31343773	180	0(0.0%)	0	2	0	C
chr4	90374776	90374956	180	0(0.0%)	0	1	0	C
chr3	30546691	30546871	180	0(0.0%)	1	1	0	C
chr1	103353298	103353478	180	0(0.0%)	1	1	0	C
chr14	66891672	66891852	180	0(0.0%)	0	2	0	C
chr3	19094703	19094883	180	0(0.0%)	1	0	0	C
chr4	97729772	97729952	180	0(0.0%)	0	2	0	C
chr13	49421579	49421759	180	0(0.0%)	1	1	0	C
chr3	18492453	18492633	180	0(0.0%)	0	2	0	C
chr1	112118195	112118375	180	0(0.0%)	0	2	0	C
chr1	113772681	113772861	180	0(0.0%)	0	2	0	C
chr4	100032313	100032493	180	0(0.0%)	1	0	0	C
chr1	114570059	114570239	180	0(0.0%)	0	2	0	C
chr4	104616793	104616973	180	0(0.0%)	0	2	0	C
chr1	117823259	117823439	180	0(0.0%)	1	1	0	C
chr3	9086007	9086187	180	0(0.0%)	1	1	0	C
chr14	71170646	71170826	180	0(0.0%)	1	0	0	C
chr13	47705372	47705552	180	0(0.0%)	1	1	0	C
chrX	118976509	118976689	180	0(0.0%)	0	2	0	C
chr3	4391928	4392108	180	0(0.0%)	0	2	0	C
chr1	147948847	147949027	180	0(0.0%)	0	2	0	C
chr7	153765964	153766144	180	0(0.0%)	1	1	0	C
chr1	148196089	148196269	180	0(0.0%)	2	0	0	C
chr3	82167	82347	180	0(0.0%)	1	0	0	C
chr13	45086192	45086372	180	0(0.0%)	1	0	0	C
chrX	117264570	117264750	180	0(0.0%)	1	1	0	C
chr4	110567893	110568073	180	0(0.0%)	0	2	0	C
chr13	44663902	44664082	180	0(0.0%)	0	1	0	C
chr14	76739343	76739525	182	0(0.0%)	0	2	0	C
chr22	49516531	49516711	180	0(0.0%)	0	1	0	C
chr8	61323882	61324062	180	0(0.0%)	1	1	0	C
chr1	156259877	156260057	180	0(0.0%)	1	0	0	C
chr22	48937973	48938153	180	0(0.0%)	1	0	0	C
chr22	48613402	48613582	180	0(0.0%)	1	0	0	C
chr4	115993154	115993334	180	0(0.0%)	1	0	0	C
chr22	47575504	47575684	180	0(0.0%)	0	1	0	C
chr4	117110324	117110504	180	0(0.0%)	0	1	0	C
chrX	112851511	112851691	180	0(0.0%)	1	0	0	C
chr4	121032829	121033011	182	0(0.0%)	1	0	0	C
chrX	109685400	109685580	180	0(0.0%)	0	2	0	C
chr7	147555714	147555894	180	0(0.0%)	1	0	0	C
chrX	108434377	108434557	180	0(0.0%)	1	2	0	C
chr4	128448614	128448794	180	0(0.0%)	0	2	0	C
chr13	41068666	41068846	180	0(0.0%)	1	0	0	C
chr22	33426788	33426968	180	0(0.0%)	0	2	0	C
chr22	31576826	31577006	180	0(0.0%)	1	0	0	C
chr4	132644620	132644800	180	0(0.0%)	1	1	0	C
chr22	30785537	30785717	180	0(0.0%)	0	2	0	C
chr1	167175719	167175899	180	0(0.0%)	1	1	0	C
chr7	146959497	146959677	180	0(0.0%)	1	0	0	C
chr22	29522410	29522590	180	0(0.0%)	0	2	0	C
chr22	26709978	26710158	180	0(0.0%)	2	0	0	C
chr22	25249053	25249233	180	0(0.0%)	1	0	0	C
chr22	24096883	24097063	180	0(0.0%)	1	0	0	C
chr1	181779303	181779483	180	0(0.0%)	1	0	0	C
chr13	31638200	31638380	180	0(0.0%)	0	2	0	C
chr7	144866086	144866266	180	0(0.0%)	1	0	0	C
chrX	103186803	103186983	180	0(0.0%)	0	2	0	C
chr21	46752315	46752495	180	0(0.0%)	1	0	0	C
chr21	45731203	45731383	180	0(0.0%)	0	2	0	C
chr1	190713857	190714037	180	0(0.0%)	1	0	0	C
chr21	44057413	44057593	180	0(0.0%)	1	1	0	C
chr21	43830954	43831134	180	0(0.0%)	1	0	0	C
chr4	139065641	139065821	180	0(0.0%)	1	1	0	C
chr21	41660304	41660484	180	0(0.0%)	1	0	0	C
chr21	41628310	41628490	180	0(0.0%)	1	0	0	C
chr1	195239122	195239302	180	0(0.0%)	0	1	0	C
chr4	143010550	143010730	180	0(0.0%)	1	1	0	C
chrX	99079135	99079315	180	0(0.0%)	0	2	0	C
chr13	29080992	29081172	180	0(0.0%)	0	2	0	C
chr21	36240776	36240956	180	0(0.0%)	1	0	0	C
chr4	146235282	146235462	180	0(0.0%)	1	0	0	C
chr21	36155754	36155934	180	0(0.0%)	0	2	0	C
chr1	200975918	200976256	338	0(0.0%)	2	0	0	C
chr4	149774271	149774451	180	0(0.0%)	1	0	0	C
chr21	34251735	34251915	180	0(0.0%)	0	2	0	C
chr21	33879743	33879923	180	0(0.0%)	1	0	0	C
chrX	91999160	91999340	180	0(0.0%)	1	0	0	C
chrX	91998588	91998768	180	0(0.0%)	1	1	0	C
chr4	153179675	153179855	180	0(0.0%)	0	2	0	C
chrX	89881215	89881395	180	0(0.0%)	0	1	0	C
chr13	25361548	25361728	180	0(0.0%)	0	1	0	C
chr7	137527605	137527785	180	0(0.0%)	2	0	0	C
chr14	98588857	98589037	180	0(0.0%)	1	1	0	C
chrX	87911449	87911629	180	0(0.0%)	0	2	0	C
chr21	28147356	28147536	180	0(0.0%)	1	1	0	C
chr1	212397627	212397807	180	0(0.0%)	1	1	0	C
chr14	100987457	100987637	180	0(0.0%)	1	0	0	C
chr4	160809692	160809872	180	0(0.0%)	0	2	0	C
chr4	160977792	160977972	180	0(0.0%)	0	1	0	C
chrX	82333280	82333460	180	0(0.0%)	1	1	0	C
chr13	25092348	25092528	180	0(0.0%)	1	0	0	C
chr21	19225361	19225541	180	0(0.0%)	2	0	0	C
chr21	18572227	18572409	182	0(0.0%)	1	0	0	C
chr21	11043893	11044073	180	0(0.0%)	0	2	0	C
chr4	163441243	163441423	180	0(0.0%)	1	0	0	C
chr20	60995531	60995711	180	0(0.0%)	0	2	0	C
chr1	218801259	218801439	180	0(0.0%)	1	0	0	C
chr14	104720736	104720916	180	0(0.0%)	1	1	0	C
chr14	105131632	105131812	180	0(0.0%)	0	2	0	C
chr20	60019558	60020000	442	0(0.0%)	0	2	0	C
chr14	106031511	106031783	272	0(0.0%)	1	1	0	C
chr20	59962408	59962588	180	0(0.0%)	0	1	0	C
chr13	20693670	20693850	180	0(0.0%)	1	0	0	C
chrX	72007409	72007589	180	0(0.0%)	1	1	0	C
chrX	71165873	71166053	180	0(0.0%)	0	1	0	C
chr20	58140673	58140855	182	0(0.0%)	0	2	0	C
chr12	133174030	133174210	180	0(0.0%)	1	0	0	C
chr15	24942235	24942415	180	0(0.0%)	0	1	0	C
chr20	57317105	57317285	180	0(0.0%)	0	2	0	C
chr4	172894587	172894767	180	0(0.0%)	0	2	0	C
chr8	96117211	96117391	180	0(0.0%)	0	1	0	C
chr7	125337276	125337458	182	0(0.0%)	1	0	0	C
chr20	56766661	56766841	180	0(0.0%)	0	2	0	C
chr15	25783851	25784031	180	0(0.0%)	0	2	0	C
chr15	25807933	25808113	180	0(0.0%)	1	1	0	C
chr12	132872060	132872240	180	0(0.0%)	1	1	0	C
chr20	53179484	53179664	180	0(0.0%)	1	0	0	C
chr15	26120831	26121011	180	0(0.0%)	0	1	0	C
chr1	225522501	225522681	180	0(0.0%)	1	0	0	C
chr4	175449930	175450110	180	0(0.0%)	1	1	0	C
chr4	175900336	175900516	180	0(0.0%)	1	0	0	C
chr1	228624166	228624346	180	0(0.0%)	0	2	0	C
chr15	28345423	28345603	180	0(0.0%)	0	1	0	C
chr20	48639482	48639662	180	0(0.0%)	0	2	0	C
chr12	131007613	131007793	180	0(0.0%)	1	0	0	C
chr4	179106786	179106966	180	0(0.0%)	1	1	0	C
chr20	46483656	46483836	180	0(0.0%)	2	0	0	C
chr15	30318318	30318498	180	0(0.0%)	1	0	0	C
chr12	130620020	130620200	180	0(0.0%)	0	2	0	C
chr4	180435593	180435773	180	0(0.0%)	1	0	0	C
chr20	42848061	42848241	180	0(0.0%)	2	0	0	C
chr20	41602012	41602192	180	0(0.0%)	0	1	0	C
chr8	103111205	103111385	180	0(0.0%)	0	2	0	C
chr20	40087162	40087342	180	0(0.0%)	0	2	0	C
chr4	188898631	188898811	180	0(0.0%)	0	2	0	C
chr12	129552745	129552925	180	0(0.0%)	1	0	0	C
chr4	189234595	189234775	180	0(0.0%)	1	0	0	C
chr5	594297	594477	180	0(0.0%)	0	2	0	C
chr1	230643372	230643552	180	0(0.0%)	2	0	0	C
chr5	788288	788468	180	0(0.0%)	0	2	0	C
chr15	34511545	34511725	180	0(0.0%)	1	0	0	C
chr20	34845210	34845390	180	0(0.0%)	1	0	0	C
chr15	34881928	34882108	180	0(0.0%)	2	0	0	C
chr12	128867452	128867632	180	0(0.0%)	1	0	0	C
chr20	30433905	30434085	180	0(0.0%)	0	2	0	C
chr12	128669246	128669426	180	0(0.0%)	1	0	0	C
chr12	128401418	128401598	180	0(0.0%)	1	1	0	C
chr1	233099506	233099686	180	0(0.0%)	1	0	0	C
chr20	25845865	25846045	180	0(0.0%)	1	0	0	C
chr7	119471434	119471616	182	0(0.0%)	0	2	0	C
chr20	25640701	25640881	180	0(0.0%)	0	2	0	C
chr5	1845452	1846077	625	0(0.0%)	0	1	0	C
chr5	2044502	2044682	180	0(0.0%)	1	0	0	C
chrX	64326798	64326978	180	0(0.0%)	0	2	0	C
chr20	22742780	22742960	180	0(0.0%)	1	0	0	C
chr12	127671803	127671983	180	0(0.0%)	1	0	0	C
chr5	3413575	3413755	180	0(0.0%)	1	0	0	C
chr20	21051909	21052089	180	0(0.0%)	0	2	0	C
chr5	4260991	4261171	180	0(0.0%)	1	1	0	C
chr15	40349302	40349482	180	0(0.0%)	2	0	0	C
chr20	16928879	16929059	180	0(0.0%)	1	1	0	C
chr5	6230569	6230749	180	0(0.0%)	0	2	0	C
chr12	127390359	127390697	338	0(0.0%)	2	2	0	C
chr5	6241391	6241571	180	0(0.0%)	0	2	0	C
chr5	6312796	6312976	180	0(0.0%)	1	1	0	C
chr5	6831007	6831240	233	0(0.0%)	0	2	0	C
chr15	44235760	44235940	180	0(0.0%)	1	0	0	C
chr7	115600759	115600939	180	0(0.0%)	1	0	0	C
chr20	4302504	4302684	180	0(0.0%)	1	0	0	C
chr5	9300818	9300998	180	0(0.0%)	1	0	0	C
chr5	10791865	10792045	180	0(0.0%)	1	0	0	C
chr7	113617821	113618001	180	0(0.0%)	2	0	0	C
chrX	53790977	53791157	180	0(0.0%)	0	2	0	C
chr5	14909110	14909290	180	0(0.0%)	1	0	0	C
chr15	47123712	47123892	180	0(0.0%)	1	0	0	C
chr20	1599624	1599804	180	0(0.0%)	1	0	0	C
chr20	1568325	1568505	180	0(0.0%)	1	1	0	C
chr15	48152476	48152656	180	0(0.0%)	0	2	0	C
chr20	1258169	1258349	180	0(0.0%)	2	0	0	C
chr5	15822826	15823006	180	0(0.0%)	1	0	0	C
chr5	18278450	18278630	180	0(0.0%)	0	1	0	C
chrX	52536112	52536292	180	0(0.0%)	0	2	0	C
chr2	240512371	240512601	230	0(0.0%)	1	0	0	C
chr5	22308879	22309061	182	0(0.0%)	0	2	0	C
chrX	52319495	52319675	180	0(0.0%)	0	2	0	C
chr5	24137231	24137411	180	0(0.0%)	1	1	0	C
chr2	235899518	235899698	180	0(0.0%)	0	2	0	C
chr2	235487255	235487435	180	0(0.0%)	0	2	0	C
chr2	235487051	235487231	180	0(0.0%)	1	0	0	C
chr2	231775881	231776061	180	0(0.0%)	1	0	0	C
chr2	229715826	229716006	180	0(0.0%)	1	1	0	C
chr15	54044554	54044734	180	0(0.0%)	1	0	0	C
chr8	122805478	122805658	180	0(0.0%)	0	1	0	C
chr12	115285707	115285887	180	0(0.0%)	1	0	0	C
chr15	56082283	56082463	180	0(0.0%)	1	0	0	C
chr2	227714530	227714710	180	0(0.0%)	0	2	0	C
chr15	56998268	56998448	180	0(0.0%)	1	0	0	C
chr10	9178730	9178910	180	0(0.0%)	0	1	0	C
chr2	221167662	221167842	180	0(0.0%)	0	1	0	C
chr2	220651373	220651553	180	0(0.0%)	1	0	0	C
chr5	35544338	35544518	180	0(0.0%)	1	0	0	C
chr10	11746082	11746262	180	0(0.0%)	0	1	0	C
chr7	101224110	101224290	180	0(0.0%)	1	0	0	C
chr5	40785858	40786038	180	0(0.0%)	1	0	0	C
chr2	218071215	218071395	180	0(0.0%)	1	1	0	C
chr5	44098935	44099115	180	0(0.0%)	1	0	0	C
chr2	216922476	216922656	180	0(0.0%)	1	0	0	C
chr5	50594705	50594885	180	0(0.0%)	1	0	0	C
chr5	50875575	50875755	180	0(0.0%)	0	2	0	C
chr5	52233679	52233859	180	0(0.0%)	0	2	0	C
chr2	211629240	211629420	180	0(0.0%)	0	1	0	C
chr8	124721066	124721246	180	0(0.0%)	0	2	0	C
chr5	57868034	57868214	180	0(0.0%)	0	2	0	C
chrX	43280103	43280283	180	0(0.0%)	1	0	0	C
chr15	63189679	63189859	180	0(0.0%)	0	2	0	C
chr2	206206688	206206868	180	0(0.0%)	0	1	0	C
chr15	63545436	63545616	180	0(0.0%)	1	0	0	C
chr15	65134514	65134694	180	0(0.0%)	0	2	0	C
chr7	96408659	96408839	180	0(0.0%)	2	0	0	C
chr7	96180372	96180552	180	0(0.0%)	1	0	0	C
chrX	42292695	42292875	180	0(0.0%)	1	1	0	C
chr15	66333156	66333336	180	0(0.0%)	1	1	0	C
chr2	204234878	204235058	180	0(0.0%)	1	0	0	C
chr15	67068747	67068927	180	0(0.0%)	1	1	0	C
chr2	200617388	200617568	180	0(0.0%)	0	2	0	C
chr2	200609085	200609265	180	0(0.0%)	0	1	0	C
chr15	68282119	68282299	180	0(0.0%)	1	0	0	C
chr15	70320831	70321011	180	0(0.0%)	0	2	0	C
chr5	62500463	62500643	180	0(0.0%)	1	1	0	C
chr15	70850387	70850567	180	0(0.0%)	0	2	0	C
chr7	90282051	90282231	180	0(0.0%)	1	0	0	C
chr7	89596166	89596346	180	0(0.0%)	0	2	0	C
chr7	89404301	89404481	180	0(0.0%)	1	0	0	C
chr12	113132405	113132585	180	0(0.0%)	1	1	0	C
chr7	86729275	86729455	180	0(0.0%)	0	1	0	C
chr5	62618317	62618497	180	0(0.0%)	0	2	0	C
chr10	28697367	28697547	180	0(0.0%)	1	0	0	C
chr2	188636745	188636925	180	0(0.0%)	1	1	0	C
chr12	111217836	111218016	180	0(0.0%)	1	1	0	C
chr2	188082899	188083079	180	0(0.0%)	2	0	0	C
chr5	73357078	73357258	180	0(0.0%)	1	0	0	C
chr5	73957263	73957443	180	0(0.0%)	1	1	0	C
chr10	37036460	37036640	180	0(0.0%)	1	0	0	C
chr7	76295033	76295213	180	0(0.0%)	1	0	0	C
chr15	77845549	77845729	180	0(0.0%)	1	0	0	C
chr2	178101278	178101458	180	0(0.0%)	1	1	0	C
chr15	78178078	78178322	244	0(0.0%)	0	2	0	C
chr8	127142779	127142959	180	0(0.0%)	1	0	0	C
chr10	37809169	37809349	180	0(0.0%)	0	1	0	C
chr10	38037778	38037958	180	0(0.0%)	0	1	0	C
chr10	43603167	43603347	180	0(0.0%)	0	2	0	C
chr5	76609603	76609783	180	0(0.0%)	1	0	0	C
chr10	45285147	45285327	180	0(0.0%)	1	0	0	C
chr7	71064921	71065101	180	0(0.0%)	1	0	0	C
chr10	48805969	48806149	180	0(0.0%)	0	2	0	C
chr5	81881681	81881861	180	0(0.0%)	0	2	0	C
[truncated: 4,565 more rows]
